# Supplementary material for: Lamotriginium dihydrogen phosphate–4-(dimethyl­amino)­benzaldehyde (1/1)
Source: Acta Crystallogr Sect E Struct Rep Online. 2010 Sep 15;66(Pt 10):o2558. doi: 10.1107/S1600536810034884 (PMC2983263; doi:10.1107/S1600536810034884)
Supplement: Supplementary file 1 [file e-66-o2558-sup1.cif]

##############################################################################
###                                                                        ###
###        Electronic paper (Acta Crystallographica Section E)             ###
###                                                                        ###
##############################################################################
#                                                                            #
# This CIF contains the data in a paper accepted for publication in Acta     #
# Crystallographica Section E. It conforms to the requirements of Notes      #
# for Authors for Section E, and has been peer reviewed under the auspices   #
# of the IUCr Commission on Journals.                                        #
#                                                                            #
# Full details of the Crystallographic Information File format               #
# are given in the paper "The Crystallographic Information File (CIF):       #
# a New Standard Archive File for Crystallography" by S. R. Hall, F. H.      #
# Allen and I. D. Brown [Acta Cryst. (1991), A47, 655-685].                  #
#                                                                            #
# The current version of the core CIF dictionary is obtainable from          #
# ftp://ftp.iucr.org/pub/cif_core.dic. The current version number is 2.4.    #
#                                                                            #
# Software is freely available for graphical display of the structure(s) in  #
# this CIF.  For information consult the CIF home page http://www.iucr.org/  #
# cif/home.html                                                              #
#                                                                            #
# This file may be used for bona fide research purposes within the           #
# scientific community so long as proper attribution is given to the journal # 
# article from which it was obtained.                                        #
#                                                                            #
##############################################################################
                                             
data_global
_audit_creation_method     SHELXL-97
_journal_date_recd_electronic     2010-08-25
_journal_date_accepted     2010-08-30
_journal_name_full     'Acta Crystallographica, Section E'
_journal_year     2010
_journal_volume     66
_journal_issue     10
_journal_page_first     o2558
_journal_page_last     o2558
_journal_paper_category     QO
_journal_coeditor_code     JH2198
loop_
    _publ_contact_author_name
    _publ_contact_author_address
    _publ_contact_author_email
    'Khan, Islam Ullah'
;
Materials Chemistry Laboratry
Department of Chemistry
GC University
Lahore 54000
Pakistan
;
 onurs@omu.edu.tr
    '\;Sahin, Onur'
;
Department of Physics
Ondokuz May\?is University
TR-55139 Samsun
Turkey
;
 iukhan.gcu@gmail.com
_publ_section_title
;
Lamotriginium dihydrogen phosphate--4-(dimethylamino)benzaldehyde (1/1)
;
loop_
    _publ_author_name
    _publ_author_address
    'Razzaq, Syed Naeem'
;
Materials Chemistry Laboratry
Department of Chemistry
GC University
Lahore 54000
Pakistan
;
    'Khan, Islam Ullah'
;
Materials Chemistry Laboratry
Department of Chemistry
GC University
Lahore 54000
Pakistan
;
    '\;Sahin, Onur'
;
Department of Physics
Ondokuz May\?is University
TR-55139 Samsun
Turkey
;
    'B\"uy\"ukg\"ung\"or, Orhan'
;
Department of Physics
Ondokuz May\?is University
TR-55139 Samsun
Turkey
;
data_I
_chemical_name_systematic
;
3,5-diamino-6-(2,3-dichlorophenyl)-1,2,4-triazin-2-ium
dihydrogen phosphate--4-(dimethylamino)benzaldehyde (1/1)
;
_chemical_name_common
;
Lamotriginium dihydrogen phosphate--4-(dimethylamino)benzaldehyde (1/1)
;
_chemical_formula_moiety     'C9 H8 Cl2 N5 +, H2 O4 P -, C9 H11 N O'
_chemical_formula_sum     'C18 H21 Cl2 N6 O5 P'
_chemical_formula_iupac     'C9 H8 Cl2 N5 +, H2 P O4 -, C9 H11 N O'
_chemical_formula_weight     503.28
_chemical_melting_point     ?
_symmetry_cell_setting     triclinic
_symmetry_space_group_name_H-M     'P -1'
_symmetry_space_group_name_Hall     '-P 1'
loop_
    _symmetry_equiv_pos_as_xyz
    'x, y, z'
    '-x, -y, -z'
_cell_length_a     8.1586(4)
_cell_length_b     10.5206(6)
_cell_length_c     13.6359(7)
_cell_angle_alpha     98.665(3)
_cell_angle_beta     98.131(4)
_cell_angle_gamma     99.746(3)
_cell_volume     1123.49(10)
_cell_formula_units_Z     2
_cell_measurement_reflns_used     8437
_cell_measurement_theta_min     2.29
_cell_measurement_theta_max     27.96
_cell_measurement_temperature     296
_exptl_crystal_description     prism
_exptl_crystal_colour     Yellow
_exptl_crystal_size_max     0.31
_exptl_crystal_size_mid     0.27
_exptl_crystal_size_min     0.25
_exptl_crystal_density_diffrn     1.488
_exptl_crystal_density_meas     ?
_exptl_crystal_density_method     'not measured'
_exptl_crystal_F_000     520
_exptl_absorpt_coefficient_mu     0.403
_exptl_absorpt_correction_type     none
_exptl_absorpt_process_details     ?
_exptl_absorpt_correction_T_min     ?
_exptl_absorpt_correction_T_max     ?
_exptl_special_details
;
;
_diffrn_ambient_temperature     296
_diffrn_radiation_type     MoK\a
_diffrn_radiation_wavelength     0.71073
_diffrn_radiation_source     'fine-focus sealed tube'
_diffrn_radiation_monochromator     graphite
_diffrn_measurement_device_type     'Bruker Kappa APEXII CCD area detector'
_diffrn_measurement_method     'phi and omega scans'
_diffrn_detector_area_resol_mean     ?
_diffrn_reflns_number     19715
_diffrn_reflns_av_R_equivalents     0.0305
_diffrn_reflns_av_sigmaI/netI     0.0280
_diffrn_reflns_theta_min     1.53
_diffrn_reflns_theta_max     26.00
_diffrn_reflns_theta_full     26.00
_diffrn_measured_fraction_theta_max     0.980
_diffrn_measured_fraction_theta_full     0.980
_diffrn_reflns_limit_h_min     -10
_diffrn_reflns_limit_h_max     9
_diffrn_reflns_limit_k_min     -12
_diffrn_reflns_limit_k_max     12
_diffrn_reflns_limit_l_min     -16
_diffrn_reflns_limit_l_max     16
_diffrn_standards_number     ?
_diffrn_standards_interval_count     ?
_diffrn_standards_interval_time     ?
_diffrn_standards_decay_%     ?
_refine_special_details
;
Refinement of <i>F</i>^2^ against ALL reflections. The weighted <i>R</i>-factor
<i>wR</i> and goodness of fit <i>S</i> are based on <i>F</i>^2^, conventional
<i>R</i>-factors <i>R</i> are based on <i>F</i>, with <i>F</i> set to zero for
negative <i>F</i>^2^. The threshold expression of <i>F</i>^2^ >
\s(<i>F</i>^2^) is used only for calculating <i>R</i>-factors(gt) <i>etc</i>.
and is not relevant to the choice of reflections for refinement.
<i>R</i>-factors based on <i>F</i>^2^ are statistically about twice as large
as those based on <i>F</i>, and <i>R</i>- factors based on ALL data will be
even larger.
;
_reflns_number_total     4310
_reflns_number_gt     3219
_reflns_threshold_expression     I>2\s(I)
_refine_ls_structure_factor_coef     Fsqd
_refine_ls_matrix_type     full
_refine_ls_R_factor_all     0.0916
_refine_ls_R_factor_gt     0.0679
_refine_ls_wR_factor_gt     0.1999
_refine_ls_wR_factor_ref     0.2395
_refine_ls_goodness_of_fit_ref     1.071
_refine_ls_restrained_S_all     1.070
_refine_ls_number_reflns     4310
_refine_ls_number_parameters     315
_refine_ls_number_restraints     8
_refine_ls_hydrogen_treatment     mixed
_refine_ls_weighting_scheme     calc
_refine_ls_weighting_details
         'calc w=1/[\s^2^(Fo^2^)+(0.1269P)^2^+2.4260P] where P=(Fo^2^+2Fc^2^)/3'
_atom_sites_solution_hydrogens     geom
_atom_sites_solution_primary     direct
_atom_sites_solution_secondary     difmap
_refine_ls_shift/su_max     0.011
_refine_ls_shift/su_mean     0.001
_refine_diff_density_max     1.815
_refine_diff_density_min     -0.544
_refine_ls_extinction_method     none
_refine_ls_extinction_coef     ?
loop_
    _atom_type_symbol
    _atom_type_description
    _atom_type_scat_dispersion_real
    _atom_type_scat_dispersion_imag
    _atom_type_scat_source
    'C' 'C' 0.0033 0.0016
                         'International Tables Vol C Tables 4.2.6.8 and 6.1.1.4'
    'H' 'H' 0.0000 0.0000
                         'International Tables Vol C Tables 4.2.6.8 and 6.1.1.4'
    'N' 'N' 0.0061 0.0033
                         'International Tables Vol C Tables 4.2.6.8 and 6.1.1.4'
    'Cl' 'Cl' 0.1484 0.1585
                         'International Tables Vol C Tables 4.2.6.8 and 6.1.1.4'
    'P' 'P' 0.1023 0.0942
                         'International Tables Vol C Tables 4.2.6.8 and 6.1.1.4'
    'O' 'O' 0.0106 0.0060
                         'International Tables Vol C Tables 4.2.6.8 and 6.1.1.4'
_computing_data_collection     'APEX2 (Bruker, 2005)'
_computing_cell_refinement     'SAINT (Bruker, 2002)'
_computing_data_reduction     'SAINT (Bruker, 2002)'
_computing_structure_solution     'SHELXS97 (Sheldrick, 2008)'
_computing_structure_refinement     'SHELXL97 (Sheldrick, 2008)'
_computing_molecular_graphics     'ORTEP-3 for Windows (Farrugia, 1997)'
_computing_publication_material     'WinGX (Farrugia, 1999)'
loop_
    _atom_site_type_symbol
    _atom_site_label
    _atom_site_fract_x
    _atom_site_fract_y
    _atom_site_fract_z
    _atom_site_U_iso_or_equiv
    _atom_site_adp_type
    _atom_site_calc_flag
    _atom_site_refinement_flags
    _atom_site_occupancy
    _atom_site_disorder_assembly
    _atom_site_disorder_group
    C C1 0.1434(6) 0.8025(4) 0.0052(3) 0.0389(10) Uani d . 1 . .
    C C2 0.1627(6) 0.8530(4) -0.0804(3) 0.0431(10) Uani d . 1 . .
    C C3 0.0246(7) 0.8825(5) -0.1405(4) 0.0511(12) Uani d . 1 . .
    C C4 -0.1267(7) 0.8634(5) -0.1102(4) 0.0529(13) Uani d . 1 . .
    H H4 -0.2188 0.8840 -0.1487 0.064 Uiso calc R 1 . .
    C C5 -0.1487(7) 0.8146(6) -0.0248(4) 0.0577(13) Uani d . 1 . .
    H H5 -0.2550 0.8049 -0.0065 0.069 Uiso calc R 1 . .
    C C6 -0.0185(6) 0.7787(5) 0.0361(5) 0.0570(14) Uani d . 1 . .
    H H6 -0.0353 0.7419 0.0926 0.068 Uiso calc R 1 . .
    C C7 0.2925(6) 0.7763(4) 0.0699(3) 0.0378(9) Uani d . 1 . .
    C C8 0.3738(5) 0.6668(4) 0.0404(3) 0.0372(9) Uani d . 1 . .
    C C9 0.5728(5) 0.7406(4) 0.1818(3) 0.0301(8) Uani d . 1 . .
    C C10 0.2160(5) 0.5795(4) 0.2953(3) 0.0366(9) Uani d . 1 . .
    C C11 0.2531(7) 0.4619(5) 0.2513(4) 0.0506(12) Uani d . 1 . .
    H H11 0.1751 0.4067 0.1995 0.061 Uiso calc R 1 . .
    C C12 0.4023(7) 0.4262(5) 0.2830(4) 0.0578(14) Uani d . 1 . .
    H H12 0.4235 0.3466 0.2530 0.069 Uiso calc R 1 . .
    C C13 0.5258(6) 0.5084(5) 0.3607(3) 0.0421(10) Uani d . 1 . .
    C C14 0.4861(5) 0.6265(4) 0.4056(3) 0.0388(10) Uani d . 1 . .
    H H14 0.5626 0.6817 0.4581 0.047 Uiso calc R 1 . .
    C C15 0.3367(5) 0.6605(4) 0.3728(3) 0.0380(9) Uani d . 1 . .
    H H15 0.3142 0.7397 0.4027 0.046 Uiso calc R 1 . .
    C C16 0.0600(6) 0.6187(4) 0.2665(3) 0.0416(10) Uani d . 1 . .
    H H16 0.0468 0.6993 0.2997 0.050 Uiso calc R 1 . .
    C C17 0.8050(7) 0.5653(6) 0.4645(5) 0.0649(15) Uani d . 1 . .
    H H17A 0.7933 0.6538 0.4610 0.097 Uiso calc R 1 . .
    H H17B 0.9142 0.5534 0.4510 0.097 Uiso calc R 1 . .
    H H17C 0.7933 0.5480 0.5306 0.097 Uiso calc R 1 . .
    C C18 0.7119(9) 0.3496(7) 0.3527(6) 0.080(2) Uani d . 1 . .
    H H18A 0.6212 0.2815 0.3586 0.120 Uiso calc R 1 . .
    H H18B 0.8149 0.3387 0.3913 0.120 Uiso calc R 1 . .
    H H18C 0.7238 0.3447 0.2833 0.120 Uiso calc R 1 . .
    N N1 0.3508(5) 0.8558(3) 0.1537(3) 0.0387(8) Uani d . 1 . .
    N N2 0.4890(4) 0.8348(3) 0.2110(2) 0.0348(8) Uani d D 1 . .
    H H2 0.525(7) 0.894(4) 0.265(3) 0.062(17) Uiso d D 1 . .
    N N3 0.5143(4) 0.6533(3) 0.0951(2) 0.0351(8) Uani d . 1 . .
    N N4 0.7119(5) 0.7329(4) 0.2380(3) 0.0386(8) Uani d D 1 . .
    H H4A 0.752(6) 0.662(3) 0.225(4) 0.046 Uiso d D 1 . .
    H H4B 0.755(6) 0.784(4) 0.294(2) 0.046 Uiso d D 1 . .
    N N5 0.3095(6) 0.5793(4) -0.0417(3) 0.0549(12) Uani d D 1 . .
    H H5A 0.358(7) 0.514(4) -0.064(4) 0.066 Uiso d D 1 . .
    H H5B 0.207(4) 0.574(6) -0.073(4) 0.066 Uiso d D 1 . .
    N N6 0.6754(6) 0.4756(4) 0.3905(4) 0.0564(11) Uani d . 1 . .
    Cl Cl1 0.36141(18) 0.88738(17) -0.11201(11) 0.0679(5) Uani d . 1 . .
    Cl Cl2 0.0485(3) 0.9446(2) -0.24770(12) 0.0872(6) Uani d . 1 . .
    P P1 0.73789(13) 0.97774(10) 0.46306(8) 0.0335(3) Uani d . 1 . .
    O O1 0.6763(4) 0.9254(4) 0.5559(2) 0.0525(9) Uani d D 1 . .
    H H1 0.600(6) 0.955(6) 0.578(5) 0.07(2) Uiso d D 1 . .
    O O2 0.5893(4) 0.9922(3) 0.3893(2) 0.0387(7) Uani d . 1 . .
    O O3 0.8488(4) 1.1173(3) 0.5014(3) 0.0515(9) Uani d D 1 . .
    H H3 0.949(3) 1.122(6) 0.521(5) 0.07(2) Uiso d D 1 . .
    O O4 0.8423(3) 0.8862(3) 0.4206(2) 0.0380(7) Uani d . 1 . .
    O O5 -0.0585(4) 0.5567(3) 0.2023(3) 0.0540(9) Uani d . 1 . .
loop_
    _atom_site_aniso_label
    _atom_site_aniso_U_11
    _atom_site_aniso_U_22
    _atom_site_aniso_U_33
    _atom_site_aniso_U_12
    _atom_site_aniso_U_13
    _atom_site_aniso_U_23
    C1 0.042(2) 0.035(2) 0.036(2) 0.0089(17) -0.0034(18) 0.0011(17)
    C2 0.043(3) 0.043(2) 0.038(2) 0.0045(19) 0.0011(19) -0.0010(19)
    C3 0.061(3) 0.044(3) 0.042(3) 0.007(2) -0.008(2) 0.006(2)
    C4 0.055(3) 0.046(3) 0.052(3) 0.013(2) -0.009(2) 0.003(2)
    C5 0.043(3) 0.066(3) 0.065(3) 0.016(2) 0.005(2) 0.012(3)
    C6 0.032(2) 0.060(3) 0.073(4) 0.018(2) -0.003(2) -0.005(3)
    C7 0.042(2) 0.036(2) 0.032(2) 0.0090(18) -0.0045(17) 0.0000(16)
    C8 0.038(2) 0.036(2) 0.033(2) 0.0109(17) -0.0067(17) -0.0009(16)
    C9 0.029(2) 0.033(2) 0.0252(18) 0.0041(15) 0.0014(15) 0.0032(15)
    C10 0.036(2) 0.036(2) 0.035(2) 0.0088(17) -0.0029(17) 0.0038(17)
    C11 0.053(3) 0.041(2) 0.048(3) 0.013(2) -0.013(2) -0.005(2)
    C12 0.061(3) 0.044(3) 0.064(3) 0.025(2) -0.006(3) -0.006(2)
    C13 0.037(2) 0.049(3) 0.043(2) 0.0137(19) 0.0019(18) 0.012(2)
    C14 0.031(2) 0.040(2) 0.041(2) 0.0042(17) -0.0025(17) 0.0046(18)
    C15 0.037(2) 0.035(2) 0.039(2) 0.0071(17) 0.0007(17) 0.0016(17)
    C16 0.041(2) 0.045(2) 0.037(2) 0.0151(19) -0.0046(18) 0.0030(19)
    C17 0.041(3) 0.080(4) 0.076(4) 0.020(3) -0.007(3) 0.029(3)
    C18 0.075(5) 0.080(4) 0.094(5) 0.051(4) 0.005(4) 0.015(4)
    N1 0.040(2) 0.0405(19) 0.0329(18) 0.0127(15) -0.0031(15) 0.0026(15)
    N2 0.0364(19) 0.0372(19) 0.0262(17) 0.0101(15) -0.0037(14) -0.0035(14)
    N3 0.0362(19) 0.0362(18) 0.0286(17) 0.0111(14) -0.0045(14) -0.0028(14)
    N4 0.036(2) 0.045(2) 0.0290(17) 0.0139(16) -0.0065(14) -0.0063(15)
    N5 0.056(3) 0.049(2) 0.046(2) 0.023(2) -0.0238(19) -0.0178(18)
    N6 0.049(3) 0.062(3) 0.063(3) 0.025(2) 0.001(2) 0.019(2)
    Cl1 0.0536(8) 0.0924(11) 0.0575(8) 0.0018(7) 0.0109(6) 0.0257(7)
    Cl2 0.0991(13) 0.1090(14) 0.0548(9) 0.0153(10) -0.0059(8) 0.0430(9)
    P1 0.0261(5) 0.0405(6) 0.0291(5) 0.0093(4) -0.0027(4) -0.0049(4)
    O1 0.042(2) 0.083(3) 0.0402(18) 0.0265(18) 0.0094(15) 0.0162(17)
    O2 0.0304(15) 0.0498(17) 0.0313(15) 0.0123(12) -0.0043(11) -0.0031(12)
    O3 0.0325(18) 0.0419(18) 0.068(2) 0.0122(14) -0.0107(15) -0.0153(15)
    O4 0.0284(15) 0.0406(16) 0.0378(15) 0.0082(12) -0.0023(11) -0.0094(12)
    O5 0.046(2) 0.060(2) 0.0463(19) 0.0173(16) -0.0176(15) -0.0037(16)
_geom_special_details
;
All e.s.d.'s (except the e.s.d. in the dihedral angle between two l.s. planes)
are estimated using the full covariance matrix. The cell e.s.d.'s are taken
into account individually in the estimation of e.s.d.'s in distances, angles
and torsion angles; correlations between e.s.d.'s in cell parameters are only
used when they are defined by crystal symmetry. An approximate (isotropic)
treatment of cell e.s.d.'s is used for estimating e.s.d.'s involving l.s.
planes.
;
loop_
    _geom_bond_atom_site_label_1
    _geom_bond_atom_site_label_2
    _geom_bond_site_symmetry_2
    _geom_bond_distance
    _geom_bond_publ_flag
    C1 C2 . 1.371(6) ?
    C1 C6 . 1.436(7) ?
    C1 C7 . 1.489(6) ?
    C2 C3 . 1.404(7) ?
    C2 Cl1 . 1.730(5) ?
    C3 C4 . 1.349(8) ?
    C3 Cl2 . 1.711(5) ?
    C4 C5 . 1.363(8) ?
    C4 H4 . 0.9300 ?
    C5 C6 . 1.393(7) ?
    C5 H5 . 0.9300 ?
    C6 H6 . 0.9300 ?
    C7 N1 . 1.286(5) y
    C7 C8 . 1.458(6) ?
    C8 N5 . 1.317(5) ?
    C8 N3 . 1.318(5) ?
    C9 N4 . 1.298(5) ?
    C9 N2 . 1.341(5) ?
    C9 N3 . 1.353(5) ?
    C10 C11 . 1.392(6) ?
    C10 C15 . 1.401(6) ?
    C10 C16 . 1.424(6) ?
    C11 C12 . 1.366(7) ?
    C11 H11 . 0.9300 ?
    C12 C13 . 1.419(7) ?
    C12 H12 . 0.9300 ?
    C13 N6 . 1.348(6) ?
    C13 C14 . 1.409(6) ?
    C14 C15 . 1.362(6) ?
    C14 H14 . 0.9300 ?
    C15 H15 . 0.9300 ?
    C16 O5 . 1.225(5) y
    C16 H16 . 0.9300 ?
    C17 N6 . 1.449(7) ?
    C17 H17A . 0.9600 ?
    C17 H17B . 0.9600 ?
    C17 H17C . 0.9600 ?
    C18 N6 . 1.443(7) ?
    C18 H18A . 0.9600 ?
    C18 H18B . 0.9600 ?
    C18 H18C . 0.9600 ?
    N1 N2 . 1.347(5) ?
    N2 H2 . 0.87(2) ?
    N4 H4A . 0.87(4) ?
    N4 H4B . 0.857(19) ?
    N5 H5A . 0.89(5) ?
    N5 H5B . 0.87(2) ?
    P1 O4 . 1.496(3) y
    P1 O2 . 1.506(3) y
    P1 O3 . 1.559(3) y
    P1 O1 . 1.567(4) y
    O1 H1 . 0.82(6) ?
    O3 H3 . 0.81(2) ?
loop_
    _geom_angle_atom_site_label_1
    _geom_angle_atom_site_label_2
    _geom_angle_atom_site_label_3
    _geom_angle_site_symmetry_1
    _geom_angle_site_symmetry_3
    _geom_angle
    _geom_angle_publ_flag
    C2 C1 C6 . . 120.9(4) ?
    C2 C1 C7 . . 120.1(4) ?
    C6 C1 C7 . . 118.9(4) ?
    C1 C2 C3 . . 120.9(4) ?
    C1 C2 Cl1 . . 119.6(4) ?
    C3 C2 Cl1 . . 119.4(4) ?
    C4 C3 C2 . . 118.2(5) ?
    C4 C3 Cl2 . . 120.9(4) ?
    C2 C3 Cl2 . . 120.9(4) ?
    C3 C4 C5 . . 121.9(5) ?
    C3 C4 H4 . . 119.0 ?
    C5 C4 H4 . . 119.0 ?
    C4 C5 C6 . . 122.8(5) ?
    C4 C5 H5 . . 118.6 ?
    C6 C5 H5 . . 118.6 ?
    C5 C6 C1 . . 115.1(5) ?
    C5 C6 H6 . . 122.4 ?
    C1 C6 H6 . . 122.4 ?
    N1 C7 C8 . . 120.0(4) ?
    N1 C7 C1 . . 117.6(4) ?
    C8 C7 C1 . . 122.3(3) ?
    N5 C8 N3 . . 118.3(4) ?
    N5 C8 C7 . . 121.0(4) ?
    N3 C8 C7 . . 120.7(4) ?
    N4 C9 N2 . . 119.3(3) ?
    N4 C9 N3 . . 119.7(4) ?
    N2 C9 N3 . . 121.1(3) ?
    C11 C10 C15 . . 118.0(4) ?
    C11 C10 C16 . . 122.8(4) ?
    C15 C10 C16 . . 119.2(4) ?
    C12 C11 C10 . . 121.0(4) ?
    C12 C11 H11 . . 119.5 ?
    C10 C11 H11 . . 119.5 ?
    C11 C12 C13 . . 121.3(4) ?
    C11 C12 H12 . . 119.4 ?
    C13 C12 H12 . . 119.4 ?
    N6 C13 C14 . . 121.1(4) ?
    N6 C13 C12 . . 121.6(4) ?
    C14 C13 C12 . . 117.3(4) ?
    C15 C14 C13 . . 120.6(4) ?
    C15 C14 H14 . . 119.7 ?
    C13 C14 H14 . . 119.7 ?
    C14 C15 C10 . . 121.9(4) ?
    C14 C15 H15 . . 119.1 ?
    C10 C15 H15 . . 119.1 ?
    O5 C16 C10 . . 126.5(4) ?
    O5 C16 H16 . . 116.8 ?
    C10 C16 H16 . . 116.8 ?
    N6 C17 H17A . . 109.5 ?
    N6 C17 H17B . . 109.5 ?
    H17A C17 H17B . . 109.5 ?
    N6 C17 H17C . . 109.5 ?
    H17A C17 H17C . . 109.5 ?
    H17B C17 H17C . . 109.5 ?
    N6 C18 H18A . . 109.5 ?
    N6 C18 H18B . . 109.5 ?
    H18A C18 H18B . . 109.5 ?
    N6 C18 H18C . . 109.5 ?
    H18A C18 H18C . . 109.5 ?
    H18B C18 H18C . . 109.5 ?
    C7 N1 N2 . . 117.8(3) ?
    C9 N2 N1 . . 123.0(3) ?
    C9 N2 H2 . . 123(4) ?
    N1 N2 H2 . . 113(4) ?
    C8 N3 C9 . . 117.1(3) ?
    C9 N4 H4A . . 118(3) ?
    C9 N4 H4B . . 124(4) ?
    H4A N4 H4B . . 117(5) ?
    C8 N5 H5A . . 124(4) ?
    C8 N5 H5B . . 121(4) ?
    H5A N5 H5B . . 114(6) ?
    C13 N6 C18 . . 121.9(5) ?
    C13 N6 C17 . . 120.8(4) ?
    C18 N6 C17 . . 117.2(5) ?
    O4 P1 O2 . . 114.31(16) y
    O4 P1 O3 . . 109.93(18) y
    O2 P1 O3 . . 107.15(19) y
    O4 P1 O1 . . 107.16(19) y
    O2 P1 O1 . . 110.19(18) y
    O3 P1 O1 . . 107.9(2) y
    P1 O1 H1 . . 118(5) ?
    P1 O3 H3 . . 118(5) ?
loop_
    _geom_torsion_atom_site_label_1
    _geom_torsion_atom_site_label_2
    _geom_torsion_atom_site_label_3
    _geom_torsion_atom_site_label_4
    _geom_torsion_site_symmetry_1
    _geom_torsion_site_symmetry_2
    _geom_torsion_site_symmetry_3
    _geom_torsion_site_symmetry_4
    _geom_torsion
    _geom_torsion_publ_flag
    C6 C1 C2 C3 . . . . -0.1(7) ?
    C7 C1 C2 C3 . . . . -177.8(4) ?
    C6 C1 C2 Cl1 . . . . 177.0(4) ?
    C7 C1 C2 Cl1 . . . . -0.6(6) ?
    C1 C2 C3 C4 . . . . 1.8(7) ?
    Cl1 C2 C3 C4 . . . . -175.4(4) ?
    C1 C2 C3 Cl2 . . . . -179.6(3) ?
    Cl1 C2 C3 Cl2 . . . . 3.2(6) ?
    C2 C3 C4 C5 . . . . -1.2(7) ?
    Cl2 C3 C4 C5 . . . . -179.7(4) ?
    C3 C4 C5 C6 . . . . -1.3(8) ?
    C4 C5 C6 C1 . . . . 2.9(8) ?
    C2 C1 C6 C5 . . . . -2.1(7) ?
    C7 C1 C6 C5 . . . . 175.6(4) ?
    C2 C1 C7 N1 . . . . 105.5(5) ?
    C6 C1 C7 N1 . . . . -72.2(6) ?
    C2 C1 C7 C8 . . . . -73.4(6) ?
    C6 C1 C7 C8 . . . . 108.9(5) ?
    N1 C7 C8 N5 . . . . 175.3(5) ?
    C1 C7 C8 N5 . . . . -5.8(7) ?
    N1 C7 C8 N3 . . . . -4.9(7) ?
    C1 C7 C8 N3 . . . . 173.9(4) ?
    C15 C10 C11 C12 . . . . 0.3(8) ?
    C16 C10 C11 C12 . . . . -178.2(5) ?
    C10 C11 C12 C13 . . . . -0.9(9) ?
    C11 C12 C13 N6 . . . . -178.1(5) ?
    C11 C12 C13 C14 . . . . 1.6(8) ?
    N6 C13 C14 C15 . . . . 177.9(4) ?
    C12 C13 C14 C15 . . . . -1.8(7) ?
    C13 C14 C15 C10 . . . . 1.2(7) ?
    C11 C10 C15 C14 . . . . -0.4(7) ?
    C16 C10 C15 C14 . . . . 178.1(4) ?
    C11 C10 C16 O5 . . . . 0.5(8) ?
    C15 C10 C16 O5 . . . . -177.9(5) ?
    C8 C7 N1 N2 . . . . 0.9(6) ?
    C1 C7 N1 N2 . . . . -178.0(4) ?
    N4 C9 N2 N1 . . . . 174.9(4) ?
    N3 C9 N2 N1 . . . . -5.4(6) ?
    C7 N1 N2 C9 . . . . 4.1(6) ?
    N5 C8 N3 C9 . . . . -176.6(4) ?
    C7 C8 N3 C9 . . . . 3.7(6) ?
    N4 C9 N3 C8 . . . . -179.1(4) ?
    N2 C9 N3 C8 . . . . 1.2(6) ?
    C14 C13 N6 C18 . . . . 173.7(5) ?
    C12 C13 N6 C18 . . . . -6.7(8) ?
    C14 C13 N6 C17 . . . . -4.5(7) ?
    C12 C13 N6 C17 . . . . 175.2(5) ?
loop_
    _geom_hbond_atom_site_label_D
    _geom_hbond_atom_site_label_H
    _geom_hbond_atom_site_label_A
    _geom_hbond_site_symmetry_A
    _geom_hbond_distance_DH
    _geom_hbond_distance_HA
    _geom_hbond_distance_DA
    _geom_hbond_angle_DHA
    O1 H1 O2 2_676 0.82(6) 1.82(5) 2.627(5) 171(7)
    O3 H3 O4 2_776 0.81(2) 1.80(2) 2.602(4) 169(7)
    N4 H4A O5 1_655 0.87(4) 2.08(3) 2.888(5) 155(5)
    N4 H4B O4 . 0.857(19) 1.86(2) 2.719(4) 177(5)
    N5 H5A N3 2_665 0.89(5) 2.21(5) 3.088(5) 171(6)
    N5 H5B O5 2_565 0.87(2) 2.14(5) 2.799(5) 132(5)
    N2 H2 O2 . 0.87(2) 1.81(2) 2.663(4) 170(6)
