# Supplementary material for: Lamotriginium dihydrogen phosphate–4-(dimethyl­amino)­benzaldehyde (1/1)
Source: Acta Crystallogr Sect E Struct Rep Online. 2010 Sep 15;66(Pt 10):o2558. doi: 10.1107/S1600536810034884 (PMC2983263; doi:10.1107/S1600536810034884)
Supplement: Supplementary file 2 [file e-66-o2558-Isup2.hkl]

#
# h,k,l, Fc-squared, Fo-squared, sigma(Fo-squared) and status flag
#
data_I
_shelx_title ' LMT_MAB001_0m in P-1'
_shelx_refln_list_code          4
_shelx_F_calc_maximum      221.81
_exptl_crystal_F_000       520.00
_reflns_d_resolution_high  0.8107
 
loop_
 _symmetry_equiv_pos_as_xyz
 'x, y, z'
 '-x, -y, -z'
 
_cell_length_a     8.1586
_cell_length_b    10.5206
_cell_length_c    13.6359
_cell_angle_alpha  98.665
_cell_angle_beta   98.131
_cell_angle_gamma  99.746
 
_shelx_F_squared_multiplier     1.000
 
loop_
 _refln_index_h
 _refln_index_k
 _refln_index_l
 _refln_F_squared_calc
 _refln_F_squared_meas
 _refln_F_squared_sigma
 _refln_observed_status
   1   0   0      559.09      571.41     19.89 o
   2   0   0      552.41      654.60     29.69 o
   3   0   0      989.48     1019.23     38.30 o
   4   0   0        0.23       48.21      3.02 o
   5   0   0      153.75      170.32      8.54 o
   6   0   0      320.72      301.07     16.58 o
   7   0   0        4.17       14.57      7.03 o
   8   0   0       57.70       66.05     10.70 o
   9   0   0      149.10      174.80     15.92 o
  -9   1   0      103.60      133.76     14.47 o
  -8   1   0      370.97      422.23     22.90 o
  -7   1   0      126.37      155.06     12.86 o
  -6   1   0      120.60      148.28     11.90 o
  -5   1   0      813.77      946.52     36.17 o
  -4   1   0     2269.28     2103.75     72.78 o
  -3   1   0        7.58        8.34      3.37 o
  -2   1   0      692.32      535.32     13.96 o
  -1   1   0       30.29       40.38      1.06 o
   0   1   0     1642.02      751.88     23.01 o
   1   1   0     5029.93     4854.61     39.14 o
   2   1   0      643.45      791.67      8.49 o
   3   1   0      498.33      501.23      6.31 o
   4   1   0        2.43       30.73      1.36 o
   5   1   0      109.06      149.84      3.40 o
   6   1   0      117.88      113.95      3.49 o
   7   1   0      313.53      298.83     10.62 o
   8   1   0       16.63       12.65      1.97 o
   9   1   0        0.87        4.03      3.02 o
  -9   2   0       57.37       75.80     11.95 o
  -8   2   0        0.31       -0.35      6.93 o
  -7   2   0       80.00       95.64     11.10 o
  -6   2   0     1135.41     1223.74     46.61 o
  -5   2   0       12.61       16.42      5.07 o
  -4   2   0      375.44      403.54     17.63 o
  -3   2   0      352.55      514.75     20.24 o
  -2   2   0      195.73      313.29      5.89 o
  -1   2   0       90.47       82.78      1.44 o
   0   2   0     2838.04     2568.01     23.19 o
   1   2   0       24.15        9.29      0.64 o
   2   2   0       99.36      101.85      1.56 o
   3   2   0     2156.01     1979.26     23.24 o
   4   2   0       47.90       32.17      1.53 o
   5   2   0        0.99       -1.93      0.97 o
   6   2   0        6.11       -2.75      2.03 o
   7   2   0       12.77        5.27      2.01 o
   8   2   0        0.49       -0.28      2.36 o
   9   2   0        1.07       -1.33      2.65 o
  -9   3   0       48.34       41.29     10.40 o
  -8   3   0        9.21        5.83      7.74 o
  -7   3   0       58.04       65.25      9.69 o
  -6   3   0     1745.95     1799.51     65.50 o
  -5   3   0        3.10        2.81      4.27 o
  -3   3   0       71.64       91.06      3.43 o
  -2   3   0      282.00      296.66      4.02 o
  -1   3   0     1913.64     2116.69     18.53 o
   0   3   0      518.00      696.73      7.67 o
   1   3   0      225.71      395.23      4.16 o
   2   3   0       88.19       60.38      1.55 o
   3   3   0     1465.27     1345.30     14.32 o
   4   3   0     1287.13     1105.15     16.77 o
   5   3   0       20.06       13.29      1.44 o
   6   3   0      144.12      128.44      4.17 o
   7   3   0       43.00       39.51      3.35 o
   8   3   0        4.64       -0.50      2.56 o
   9   3   0        0.58       -1.68      2.87 o
  -4   4   0      878.91      780.39     14.66 o
  -3   4   0      172.07       83.72      2.93 o
  -2   4   0     1184.54     1038.72     11.61 o
  -1   4   0        3.72       -0.39      0.68 o
   0   4   0     1511.78     1670.80     18.56 o
   1   4   0      197.39      230.35      3.16 o
   2   4   0       42.46       58.93      1.77 o
   3   4   0     1632.88     1717.01     16.47 o
   4   4   0     1086.76     1080.05     12.96 o
   5   4   0        0.65       -3.00      1.50 o
   6   4   0      111.95      101.70      4.85 o
   7   4   0      227.63      231.11      8.01 o
   8   4   0       10.66       15.59      3.28 o
  -6   5   0      309.74      297.81     12.00 o
  -5   5   0       40.15       47.76      4.71 o
  -4   5   0      832.59      799.40     11.62 o
  -3   5   0       96.22       56.71      2.41 o
  -2   5   0      964.66      997.36     11.10 o
  -1   5   0     2191.89     2147.23     26.18 o
   0   5   0        7.03        7.70      1.16 o
   1   5   0     1027.56     1060.63     11.59 o
   2   5   0      345.44      357.49      6.38 o
   3   5   0       85.17       87.21      2.61 o
   4   5   0      302.58      345.13      5.63 o
   5   5   0       16.97       20.45      2.98 o
   6   5   0      232.63      254.20      7.47 o
   7   5   0       41.16       51.60      6.75 o
   8   5   0        0.99       -1.06      3.09 o
  -6   6   0       17.73       12.90      2.29 o
  -5   6   0      553.64      571.89      9.15 o
  -4   6   0        9.22       10.55      1.44 o
  -3   6   0      675.27      660.52      9.45 o
  -2   6   0      454.28      470.83      6.74 o
  -1   6   0      332.77      425.30      8.14 o
   0   6   0       17.64       20.68      1.67 o
   1   6   0      740.51      773.82      9.35 o
   2   6   0      472.29      436.71      6.46 o
   3   6   0       20.16        9.15      1.65 o
   4   6   0       12.79       22.08      2.36 o
   5   6   0        0.13       -2.65      2.58 o
   6   6   0        5.74        2.92      2.99 o
   7   6   0        5.94        6.17      3.52 o
  -7   7   0       11.77        5.07      2.38 o
  -6   7   0      111.83      135.50      4.57 o
  -5   7   0      653.64      568.78     16.41 o
  -4   7   0       54.41       42.92      2.49 o
  -3   7   0      210.48      212.51      4.76 o
  -2   7   0      220.80      259.57      5.10 o
  -1   7   0      152.33      144.44      3.51 o
   0   7   0      185.93      197.25      5.17 o
   1   7   0      106.08      120.76      3.26 o
   2   7   0      159.43      195.02      4.23 o
   3   7   0       15.97       20.18      2.30 o
   4   7   0       56.89       39.90      2.65 o
   5   7   0        0.05       -1.15      2.82 o
   6   7   0       56.00       53.79      5.66 o
   7   7   0       45.44       63.12      5.86 o
  -8   8   0      159.25      192.69     12.93 o
  -7   8   0       15.51        6.37      3.27 o
  -6   8   0       37.78       46.46      4.02 o
  -5   8   0       14.69       17.38      3.41 o
  -4   8   0       37.49       37.16      3.01 o
  -3   8   0       85.82       87.44      4.31 o
  -2   8   0      184.50      202.71      4.81 o
  -1   8   0       15.80       13.67      2.09 o
   0   8   0      208.23      231.34      4.86 o
   1   8   0      414.02      467.21      7.30 o
   2   8   0      123.87      129.57      4.58 o
   3   8   0        5.61       10.82      2.50 o
   4   8   0       32.27       34.14      3.12 o
   5   8   0        0.11       -0.41      3.55 o
   6   8   0       11.01        6.47      4.31 o
  -8   9   0       48.46       61.64      4.56 o
  -7   9   0       21.32       15.35      5.75 o
  -6   9   0       46.22       47.04      4.43 o
  -5   9   0      496.17      487.50     12.27 o
  -4   9   0      109.24      121.01      6.11 o
  -3   9   0       16.32       20.00      3.82 o
  -2   9   0       56.57       46.86      3.28 o
  -1   9   0       70.65       77.83      4.28 o
   0   9   0      290.16      249.68      9.28 o
   1   9   0       42.16       46.98      3.18 o
   2   9   0       90.07       86.95      4.33 o
   3   9   0      147.53      161.47      7.87 o
   4   9   0        9.20       11.73      3.33 o
   5   9   0       11.51        2.08      4.43 o
  -7  10   0        0.06       -5.25      3.51 o
  -6  10   0        0.00       -7.39      4.24 o
  -5  10   0      221.15      232.69      9.91 o
  -4  10   0       39.88       49.90      5.65 o
  -3  10   0        4.84        0.48      8.01 o
  -2  10   0       13.35       14.97      3.06 o
  -1  10   0        1.57       -0.97      2.87 o
   0  10   0       19.93       10.26      3.12 o
   1  10   0       23.06        9.03      3.65 o
   2  10   0       49.94       52.16      4.66 o
   3  10   0        1.27        0.74      4.40 o
   4  10   0        0.81        1.17      3.92 o
  -6  11   0       29.94       26.31      5.51 o
  -5  11   0        0.56       -3.26      4.37 o
  -4  11   0       14.66        9.44      4.65 o
  -3  11   0      185.73      174.51      9.37 o
  -2  11   0        0.04       -6.71      3.35 o
  -1  11   0        5.25        1.68      3.18 o
   0  11   0        0.80       -8.92      4.46 o
   1  11   0       61.18       63.62      6.06 o
   2  11   0        8.81       11.36      3.78 o
   3  11   0       19.61       27.90      5.87 o
  -5  12   0       34.99       26.98      6.02 o
  -4  12   0        0.87       -3.15      4.76 o
  -3  12   0        0.57       -3.78      5.22 o
  -2  12   0        3.51       -1.34      3.93 o
  -1  12   0        5.63        9.27      5.65 o
   0  12   0        0.21       -5.68      3.97 o
   1  12   0      211.18      251.65     14.39 o
  -1 -12   1        0.72        3.16      4.11 o
   0 -12   1        8.03        1.38      4.30 o
   1 -12   1       44.30       50.43      6.88 o
   2 -12   1        0.55       -1.99      3.90 o
   3 -12   1        3.74        4.63      5.02 o
   4 -12   1        3.93        7.76      5.20 o
   5 -12   1        0.04       -6.79      4.83 o
  -3 -11   1       16.66       20.64      5.53 o
  -2 -11   1        9.83       17.14      4.09 o
  -1 -11   1        0.96       -6.59      3.38 o
   0 -11   1        1.45       -2.43      3.24 o
   1 -11   1       16.63       17.13      3.50 o
   2 -11   1        0.87       -5.36      3.57 o
   3 -11   1        0.00       -2.62      4.43 o
   4 -11   1        1.56       -2.99      4.29 o
   5 -11   1       70.42       68.84      6.78 o
   6 -11   1       34.12       24.27      5.52 o
  -4 -10   1        0.16       -1.56      4.55 o
  -3 -10   1        0.03        1.17      3.22 o
  -2 -10   1       16.72       16.02      3.88 o
  -1 -10   1       72.07       71.11      5.67 o
   0 -10   1       20.07       18.86      3.20 o
   1 -10   1      112.00      112.87      6.37 o
   2 -10   1       50.66       46.31      5.68 o
   3 -10   1       74.18       69.13      6.29 o
   4 -10   1       41.42       39.50      5.32 o
   5 -10   1      143.67      125.98      7.74 o
   6 -10   1        8.16        2.28      4.30 o
   7 -10   1       12.20        9.47      4.47 o
  -5  -9   1       22.12       21.32      4.54 o
  -4  -9   1        7.51        5.66      3.40 o
  -3  -9   1       14.64       16.28      3.33 o
  -2  -9   1        2.53        2.85      2.60 o
  -1  -9   1       41.10       41.34      3.04 o
   0  -9   1       26.27       20.80      2.95 o
   1  -9   1        4.82        3.30      2.60 o
   2  -9   1       21.71       17.62      2.68 o
   3  -9   1      399.12      386.21      8.94 o
   4  -9   1       72.34       73.67      5.05 o
   5  -9   1      108.04       87.82      5.50 o
   6  -9   1        7.77        3.36      4.08 o
   7  -9   1       10.18        1.05      5.79 o
   8  -9   1        2.03        1.35      4.85 o
  -6  -8   1        2.03       -2.60      3.84 o
  -5  -8   1       92.05      113.56      6.70 o
  -4  -8   1       13.96       12.44      2.69 o
  -3  -8   1        0.36       -0.27      2.14 o
  -2  -8   1      283.47      301.61      5.99 o
  -1  -8   1       11.75        1.70      1.84 o
   0  -8   1      301.22      322.93      5.73 o
   1  -8   1       32.64       28.75      3.93 o
   2  -8   1        0.75        2.36      1.62 o
   3  -8   1      128.20      137.55      5.60 o
   4  -8   1      544.02      482.97     11.75 o
   5  -8   1       16.98       20.55      4.93 o
   6  -8   1       10.41       -2.48      2.85 o
   7  -8   1       96.33       83.68      5.39 o
   8  -8   1       24.14       14.84      5.35 o
  -7  -7   1       21.51       12.74      5.93 o
  -6  -7   1        0.08       -4.71      3.06 o
  -5  -7   1       30.04       29.06      3.65 o
  -4  -7   1       81.87       66.25      3.04 o
  -3  -7   1        1.30       -1.50      1.77 o
  -2  -7   1       36.74       30.50      2.11 o
  -1  -7   1       35.63       35.94      2.36 o
   0  -7   1        1.01       -3.01      1.50 o
   1  -7   1        1.60        1.35      1.64 o
   2  -7   1      134.48      175.42      3.79 o
   3  -7   1      169.11      160.52      3.94 o
   4  -7   1       75.61       88.91      3.52 o
   5  -7   1      607.48      611.10     13.04 o
   6  -7   1       47.24       37.85      3.31 o
   7  -7   1       81.36       74.22      3.93 o
   8  -7   1      133.38      132.81      8.14 o
  -7  -6   1       27.21       29.69      4.08 o
  -6  -6   1        0.28       -5.24      2.62 o
  -5  -6   1       42.82       35.39      3.54 o
  -4  -6   1        3.50        6.39      1.88 o
  -3  -6   1      411.06      458.24      6.31 o
  -2  -6   1      206.35      169.17      3.44 o
  -1  -6   1      689.05      678.19      9.67 o
   0  -6   1      133.94      128.83      3.09 o
   1  -6   1      154.37      104.53      3.00 o
   2  -6   1       28.64       35.94      1.85 o
   3  -6   1      469.33      475.20      7.27 o
   4  -6   1     1045.57     1099.42     14.55 o
   5  -6   1        0.02       -3.15      1.58 o
   6  -6   1      505.74      496.07      9.12 o
   7  -6   1        0.08       -5.42      4.72 o
  -8  -5   1       22.00       27.43      3.80 o
  -7  -5   1        4.49       -5.67      2.84 o
  -6  -5   1      123.03       97.98      4.96 o
  -5  -5   1       27.17       18.88      2.50 o
  -4  -5   1        2.84        5.40      1.55 o
  -3  -5   1      282.44      334.51      5.17 o
  -2  -5   1      146.67      151.82      3.28 o
  -1  -5   1     1582.50     1600.50     17.12 o
   0  -5   1      228.87      233.67      3.63 o
   1  -5   1      449.87      570.30      7.24 o
   2  -5   1      189.14      228.63      3.15 o
   3  -5   1        0.02       -1.46      0.95 o
   4  -5   1      126.58      165.58      4.20 o
   5  -5   1      569.41      542.04      8.36 o
  -8  -4   1       40.02       47.47      3.92 o
  -7  -4   1       66.81       90.40      7.50 o
  -6  -4   1      267.21      274.18      7.24 o
  -5  -4   1       63.78       59.10      2.77 o
  -4  -4   1      101.63       69.58      2.37 o
  -3  -4   1      364.40      412.06      5.05 o
  -2  -4   1      753.42      926.94     10.85 o
  -1  -4   1     1932.30     1993.99     19.62 o
   0  -4   1       32.15       43.57      1.29 o
   1  -4   1     4809.54     5417.85     54.38 o
   2  -4   1      826.27      758.05     10.20 o
   3  -4   1        1.41        9.52      0.95 o
   4  -4   1        1.91       -3.08      1.54 o
   5  -4   1       65.61      100.61      5.73 o
  -9  -3   1       28.73       33.53      3.58 o
  -8  -3   1       56.38       58.48      3.83 o
  -7  -3   1       45.63       46.15      3.48 o
  -6  -3   1      307.26      331.50      7.68 o
  -5  -3   1      135.88      108.37      2.71 o
  -4  -3   1        4.19        3.42      1.15 o
  -3  -3   1      473.83      382.29      4.87 o
  -2  -3   1       36.75       13.35      0.87 o
  -1  -3   1      197.44      180.86      2.47 o
   0  -3   1      169.96      242.63      2.93 o
   1  -3   1     1497.04     1351.73     12.05 o
   2  -3   1     1903.05     1704.24     17.41 o
   3  -3   1       81.61       58.35      2.01 o
   4  -3   1      292.09      324.13     11.00 o
   6  -3   1       42.42       57.06      8.74 o
   7  -3   1      126.65      120.05     12.16 o
   8  -3   1       13.60       11.50      8.54 o
   9  -3   1        4.38       -1.41      8.34 o
  -9  -2   1       39.09       41.19      3.44 o
  -8  -2   1       83.38       97.30      4.58 o
  -7  -2   1      379.98      381.31      8.07 o
  -6  -2   1        6.14        4.32      1.40 o
  -5  -2   1        6.66        8.81      1.12 o
  -4  -2   1      210.03      251.33      3.70 o
  -3  -2   1        4.25        8.72      1.05 o
  -2  -2   1        4.22       10.97      0.68 o
  -1  -2   1     6146.22     6162.67     55.45 o
   0  -2   1     2243.12     2626.97     23.70 o
   1  -2   1      584.37      577.45      4.93 o
   2  -2   1     8571.40     7716.38    102.93 o
   3  -2   1     2328.74     1977.18     67.86 o
   4  -2   1       87.03       61.33      6.93 o
   5  -2   1       89.17       71.98      7.89 o
   6  -2   1       87.44       77.65      9.44 o
   7  -2   1      521.81      491.14     23.96 o
   8  -2   1       40.16       34.51      9.19 o
   9  -2   1        8.54        7.33      8.94 o
  -9  -1   1       32.38       21.42      3.53 o
  -8  -1   1       23.06       22.24      2.47 o
  -7  -1   1       70.06       74.55      5.98 o
  -6  -1   1       26.60       23.26      2.86 o
  -5  -1   1       25.59       37.52      2.15 o
  -4  -1   1      313.68      247.48      5.12 o
  -3  -1   1      111.31       71.79      2.09 o
  -2  -1   1      429.21      515.95      6.24 o
  -1  -1   1     1074.83     1040.79      8.99 o
   0  -1   1     1105.43      441.97     12.78 o
   1  -1   1      937.85      987.01     11.71 o
   2  -1   1     1785.60     1358.23     21.77 o
   3  -1   1      852.14      770.97     28.48 o
   4  -1   1     1333.43     1322.39     47.42 o
   5  -1   1     1619.14     1601.56     57.61 o
   6  -1   1      567.57      482.80     22.65 o
   7  -1   1      304.41      303.18     17.98 o
   8  -1   1       30.87       47.12      9.74 o
   9  -1   1      128.90      123.36     14.01 o
  -9   0   1        4.13       -3.62      7.38 o
  -8   0   1       33.84       19.54      8.34 o
  -7   0   1      153.36      153.50     12.71 o
  -6   0   1      102.58       80.37      9.34 o
  -5   0   1       60.87       57.46      6.88 o
  -4   0   1     1320.60      871.78     32.65 o
  -3   0   1        3.18       15.17      3.32 o
  -2   0   1     1766.72     1720.88     60.95 o
  -1   0   1      185.20      103.41      4.41 o
   0   0   1        1.07       -0.30      0.15 o
   1   0   1     2434.56     2639.61     23.89 o
   2   0   1     1672.78     1960.69     23.07 o
   3   0   1     2096.61     2537.40     39.46 o
   4   0   1       15.73       29.12      1.66 o
   5   0   1      348.09      323.21      7.41 o
   6   0   1      207.13      227.94      5.44 o
   7   0   1        1.79       -4.38      2.81 o
   8   0   1      155.40      134.92      7.71 o
   9   0   1        9.39        5.68      8.39 o
  -9   1   1        5.65       -9.14      7.58 o
  -8   1   1      111.55       97.14     11.80 o
  -7   1   1       44.21       37.27      8.09 o
  -6   1   1       19.90       11.60      6.23 o
  -5   1   1        0.55        6.38      3.72 o
  -4   1   1       61.15      180.42     10.55 o
  -3   1   1      730.67      642.88     24.11 o
  -2   1   1     2948.27     2939.92     69.33 o
  -1   1   1     7664.56     6873.14     80.29 o
   0   1   1     1284.13     1312.59     19.44 o
   1   1   1     1010.60     1009.88      8.43 o
   2   1   1       84.09      122.61      1.79 o
   3   1   1       15.26       24.51      1.00 o
   4   1   1       42.79       42.42      1.55 o
   5   1   1       67.07       83.86      2.49 o
   6   1   1     1267.84     1328.66     17.63 o
   7   1   1      524.59      513.98     10.88 o
   8   1   1        1.11       -4.07      2.04 o
   9   1   1       42.00       44.13      4.10 o
 -10   2   1       79.98      104.38     14.67 o
  -9   2   1       13.66        4.22      8.14 o
  -8   2   1        2.58        3.16      7.13 o
  -7   2   1      123.40      148.58     12.81 o
  -6   2   1       35.14       42.29      7.94 o
  -5   2   1        0.07       -0.80      3.67 o
  -4   2   1     1585.25     1762.75     61.73 o
  -3   2   1     1711.14     1849.89     63.49 o
  -2   2   1      260.58      222.48      3.36 o
  -1   2   1     4637.60     4611.32     39.80 o
   0   2   1    21993.97    24008.86    204.65 o
   1   2   1       29.75       24.98      0.81 o
   2   2   1      952.11      939.00      9.34 o
   3   2   1      221.99      237.97      3.57 o
   4   2   1      284.53      203.75      3.64 o
   5   2   1        4.14       -0.26      1.21 o
   6   2   1       77.64       86.68      3.56 o
   7   2   1       57.27       40.75      2.86 o
   8   2   1       71.35       67.43      4.23 o
   9   2   1      122.29      151.64      7.58 o
 -10   3   1        6.04        6.78     10.35 o
  -9   3   1        0.64        2.31      8.49 o
  -8   3   1      193.28      174.65     14.82 o
  -7   3   1      135.70      146.37     13.16 o
  -6   3   1       73.93      100.26     10.65 o
  -5   3   1       34.85       41.14      6.23 o
  -4   3   1        6.11       35.21      5.73 o
  -3   3   1     1771.06     1905.05     33.64 o
  -2   3   1     3762.41     4199.12     44.61 o
  -1   3   1     2023.74     2145.73     18.82 o
   0   3   1    11027.29    11647.56     96.08 o
   1   3   1     2638.82     2637.39     25.48 o
   2   3   1       15.77       12.10      0.87 o
   3   3   1     2597.57     3102.46     31.65 o
   4   3   1        9.18       24.44      1.53 o
   5   3   1       59.66       68.28      2.68 o
   6   3   1       61.12       58.38      3.22 o
   7   3   1      297.43      311.72      8.16 o
   8   3   1        2.38        1.32      2.70 o
  -5   4   1      192.20      172.59      7.38 o
  -4   4   1      464.83      509.90     10.16 o
  -3   4   1     2146.38     2056.45     27.97 o
  -2   4   1        1.18       31.06      1.21 o
  -1   4   1      219.01      241.79      3.49 o
   0   4   1     1900.92     1873.14     16.83 o
   1   4   1      449.00      556.18      7.23 o
   2   4   1      836.03      921.05     10.31 o
   3   4   1      134.12      124.52      2.48 o
   4   4   1        0.66        8.57      1.42 o
   5   4   1      195.38      207.51      4.87 o
   6   4   1       39.44       32.14      3.40 o
   7   4   1       45.17       46.57      3.85 o
   8   4   1       10.96       10.60      4.24 o
  -5   5   1      273.07      298.37      8.09 o
  -4   5   1      197.22      210.89      3.76 o
  -3   5   1      121.25      168.63      3.79 o
  -2   5   1      529.70      483.62      5.96 o
  -1   5   1      608.50      719.90      8.84 o
   0   5   1       12.20        0.29      1.01 o
   1   5   1      938.29     1073.23     12.07 o
   2   5   1      124.93      162.58      3.41 o
   3   5   1     1050.94     1084.66     11.73 o
   4   5   1       41.54       33.27      2.46 o
   5   5   1       38.48       36.77      3.48 o
   6   5   1       23.55       30.40      3.63 o
   7   5   1       49.49       65.55      4.66 o
   8   5   1       26.45       20.38      3.80 o
  -7   6   1       33.17       26.07      4.42 o
  -6   6   1      704.41      641.57     18.95 o
  -5   6   1       31.26       32.94      2.22 o
  -4   6   1       84.09       90.27      2.75 o
  -3   6   1        6.21        7.86      1.40 o
  -2   6   1        6.83       17.97      1.34 o
  -1   6   1       75.39       83.79      2.90 o
   0   6   1        0.47       -2.37      1.45 o
   1   6   1       11.13       19.81      1.75 o
   2   6   1       22.14       20.52      1.81 o
   3   6   1      948.96      941.85     11.13 o
   4   6   1      147.40      125.25      4.12 o
   5   6   1      121.70      125.28      5.49 o
   6   6   1        0.03       -5.28      2.85 o
   7   6   1      144.76      142.91      6.59 o
  -8   7   1      107.56       94.78      7.13 o
  -7   7   1       11.95        7.66      2.73 o
  -6   7   1      328.02      288.49      8.77 o
  -5   7   1      434.74      450.19     10.38 o
  -4   7   1       29.92       20.09      2.15 o
  -3   7   1      239.97      194.36      4.41 o
  -2   7   1       22.09       20.32      1.74 o
  -1   7   1      384.52      394.67      9.40 o
   0   7   1       32.42       22.93      1.97 o
   1   7   1       24.55       31.75      2.38 o
   2   7   1       75.15       63.65      2.67 o
   3   7   1        3.83        5.75      2.06 o
   4   7   1       70.43       67.53      3.10 o
   5   7   1       15.21       16.87      3.47 o
   6   7   1       11.87        4.68      3.59 o
  -8   8   1       69.66       41.92      3.81 o
  -7   8   1       19.11        8.56      3.24 o
  -6   8   1       21.84       19.68      3.47 o
  -5   8   1       13.51        7.61      3.20 o
  -4   8   1      136.34      134.43      8.00 o
  -3   8   1      833.63      821.31     14.98 o
  -2   8   1      110.03      115.38      4.16 o
  -1   8   1      600.30      616.18     10.99 o
   0   8   1        9.30        7.44      1.94 o
   1   8   1       79.39       67.51      4.56 o
   2   8   1      223.66      217.05      7.25 o
   3   8   1        9.75       -0.71      2.40 o
   4   8   1        4.83       11.88      3.18 o
   5   8   1       53.02       54.31      5.34 o
   6   8   1       33.36       24.26      4.85 o
  -8   9   1        2.94       -1.35      3.39 o
  -7   9   1        0.05       -7.40      3.70 o
  -6   9   1       19.72        9.71      5.01 o
  -5   9   1      170.51      157.69      6.83 o
  -4   9   1       28.57       27.17      3.93 o
  -3   9   1      236.41      228.18      6.77 o
  -2   9   1      108.65      113.71      4.87 o
  -1   9   1      240.72      243.34      6.38 o
   0   9   1       30.35       17.39      3.16 o
   1   9   1       91.28      117.80      4.55 o
   2   9   1      141.68      158.25      6.73 o
   3   9   1       44.30       39.69      4.01 o
   4   9   1        6.33       -1.95      2.89 o
   5   9   1        0.36       -1.95      3.96 o
  -7  10   1       33.15       29.28      5.13 o
  -6  10   1        4.63       13.82      4.63 o
  -5  10   1        5.77       10.71      4.60 o
  -4  10   1        0.15       -5.52      3.92 o
  -3  10   1      189.36      182.92      9.05 o
  -2  10   1        0.98        2.52      2.71 o
  -1  10   1       55.08       61.86      3.93 o
   0  10   1       36.86       34.74      3.59 o
   1  10   1      307.73      340.25     15.31 o
   2  10   1      348.31      378.82     17.25 o
   3  10   1        0.40       -7.37      8.49 o
   4  10   1        2.09        1.01      3.90 o
  -6  11   1        1.23       -3.97      4.49 o
  -5  11   1       21.31       13.59      5.11 o
  -4  11   1        2.50        2.09      4.41 o
  -3  11   1       13.95        9.03      4.98 o
  -2  11   1       24.66       31.71      4.44 o
  -1  11   1       17.58        9.49      4.38 o
   0  11   1       51.66       47.82      4.67 o
   1  11   1      135.79      164.77      7.08 o
   2  11   1        7.08       12.04      3.99 o
   3  11   1       36.59       31.59      6.06 o
  -5  12   1       75.39       66.51      7.21 o
  -4  12   1        1.20       -1.91      4.84 o
  -3  12   1        4.37       -3.79      7.86 o
  -2  12   1        5.27       -6.05      3.92 o
  -1  12   1       14.52        2.84      5.54 o
   0  12   1       19.61       12.34      4.80 o
   1  12   1        2.53        1.25      3.92 o
  -2 -12   2       21.08       14.37      5.46 o
  -1 -12   2       15.08        8.22      4.28 o
   0 -12   2        2.81       -2.13      4.08 o
   1 -12   2       32.67       38.89      6.50 o
   2 -12   2       22.12       13.67      4.25 o
   3 -12   2        4.66        7.23      5.24 o
   4 -12   2        4.39       10.96      5.50 o
   5 -12   2        0.23       -6.95      4.93 o
  -3 -11   2        7.93        6.51      5.05 o
  -2 -11   2       84.57       99.80      5.92 o
  -1 -11   2       54.21       56.24      7.34 o
   0 -11   2       62.57       68.21      5.61 o
   1 -11   2        0.31       -3.15      3.05 o
   2 -11   2        1.37        6.82      3.79 o
   3 -11   2       14.22       10.35      5.19 o
   4 -11   2       29.42       20.70      5.23 o
   5 -11   2       64.99       66.12      6.80 o
   6 -11   2        3.78       -5.57      4.59 o
  -4 -10   2       16.45       25.48      4.35 o
  -3 -10   2      128.64      143.18      6.76 o
  -2 -10   2       22.17       19.58      3.88 o
  -1 -10   2        0.12       -5.91      2.96 o
   0 -10   2      377.36      397.40      9.64 o
   1 -10   2       41.04       45.42      3.97 o
   2 -10   2       76.37       66.16      3.65 o
   3 -10   2      111.91       89.95      6.92 o
   4 -10   2        3.11        2.77      4.23 o
   5 -10   2        7.84       -7.11      4.16 o
   6 -10   2        0.48       -5.93      4.05 o
   7 -10   2        0.09        0.40      6.13 o
  -5  -9   2        5.56        4.46      7.15 o
  -4  -9   2       32.88       43.04      4.38 o
  -3  -9   2        8.23        8.54      3.09 o
  -2  -9   2       43.18       50.28      4.72 o
  -1  -9   2        8.31       -0.38      2.20 o
   0  -9   2      398.24      448.54      8.88 o
   1  -9   2       29.92       44.20      3.86 o
   2  -9   2        9.80        9.33      2.25 o
   3  -9   2        0.77       -4.48      2.85 o
   4  -9   2      154.37      183.13      7.32 o
   5  -9   2        3.61       -5.84      3.49 o
   6  -9   2        7.70       -4.53      3.36 o
   7  -9   2       12.59       23.19      5.30 o
   8  -9   2        4.71        3.70      3.68 o
  -6  -8   2       41.96       63.93      5.73 o
  -5  -8   2       32.73       41.68      4.80 o
  -4  -8   2       75.98       73.58      3.86 o
  -3  -8   2        3.27        1.32      2.15 o
  -2  -8   2        4.65        3.83      1.78 o
  -1  -8   2        4.81        2.59      1.87 o
   0  -8   2      229.92      249.12      4.97 o
   1  -8   2      175.11      174.86      4.54 o
   2  -8   2        3.56        8.14      1.74 o
   3  -8   2       47.92       40.27      3.64 o
   4  -8   2      194.04      214.79      7.49 o
   5  -8   2        6.45        8.58      3.24 o
   6  -8   2        1.97        4.06      3.07 o
   7  -8   2        4.28        0.98      4.06 o
   8  -8   2        4.91        0.71      3.23 o
  -7  -7   2       46.69       54.82      6.61 o
  -6  -7   2       37.75       39.72      4.17 o
  -5  -7   2       29.29       41.40      3.95 o
  -4  -7   2       29.11       29.38      2.57 o
  -3  -7   2       13.93       17.52      2.21 o
  -2  -7   2       66.69       79.61      2.85 o
  -1  -7   2        2.59        1.53      1.57 o
   0  -7   2      323.07      328.26      5.50 o
   1  -7   2      543.91      491.45      7.32 o
   2  -7   2      130.10      152.79      3.29 o
   3  -7   2      250.06      232.23      5.42 o
   4  -7   2      140.87      150.54      4.34 o
   5  -7   2      106.26       91.27      4.23 o
   6  -7   2      718.14      696.17     23.77 o
   7  -7   2      111.37      126.48      7.15 o
   8  -7   2       19.08       10.26      3.74 o
   9  -7   2        5.39        6.23      4.27 o
  -7  -6   2        1.25       -4.11      2.97 o
  -6  -6   2      206.47      213.25      7.01 o
  -5  -6   2       52.68       53.46      3.88 o
  -4  -6   2        0.36       -2.47      1.66 o
  -3  -6   2       50.33       41.76      2.04 o
  -2  -6   2      424.98      423.55      5.86 o
  -1  -6   2        0.52       -2.01      1.42 o
   0  -6   2       27.96       48.56      2.01 o
   1  -6   2        3.89       29.61      1.84 o
   2  -6   2      788.60      746.88      8.53 o
   3  -6   2        1.94       -2.35      1.18 o
   4  -6   2      341.61      267.91      5.77 o
   5  -6   2      257.14      251.03      5.21 o
   6  -6   2      567.77      533.84     13.12 o
   7  -6   2        1.54        4.09      2.14 o
  -8  -5   2       45.01       41.57      4.11 o
  -7  -5   2        1.26       -1.20      2.84 o
  -6  -5   2      110.40      117.70      5.31 o
  -5  -5   2       62.50       52.95      3.21 o
  -4  -5   2      930.51      940.47     11.76 o
  -3  -5   2        8.97        2.85      1.22 o
  -2  -5   2     1792.89     1594.57     20.74 o
  -1  -5   2        3.25       -2.86      1.43 o
   0  -5   2       39.68       48.37      1.73 o
   1  -5   2      415.62      413.56      5.67 o
   2  -5   2      332.32      350.17      4.26 o
   3  -5   2       21.95       18.20      1.33 o
   4  -5   2      739.30      708.86      9.66 o
   5  -5   2      112.78       80.78      3.49 o
   6  -5   2       63.24       20.96      5.70 o
  -8  -4   2        7.15       12.67      3.13 o
  -7  -4   2        0.42       -1.00      2.65 o
  -6  -4   2       10.82       -0.57      2.95 o
  -5  -4   2       87.46       95.34      3.07 o
  -4  -4   2        0.03        0.15      1.22 o
  -3  -4   2      715.73      722.25      7.86 o
  -2  -4   2      736.14      530.94      6.13 o
  -1  -4   2        0.35        0.44      1.29 o
   0  -4   2        0.02       -1.19      0.72 o
   1  -4   2        5.48       50.23      1.60 o
   2  -4   2     1781.93     2118.59     22.90 o
   3  -4   2     1255.16     1341.73     15.73 o
   4  -4   2     1403.39     1347.17     20.90 o
   5  -4   2      116.67      126.75      4.96 o
   6  -4   2      480.68      359.04     13.66 o
  -9  -3   2        3.54        3.02      2.89 o
  -8  -3   2      310.45      315.75     16.46 o
  -7  -3   2      268.82      243.43      7.58 o
  -6  -3   2       15.93       23.82      2.24 o
  -5  -3   2        6.37        4.21      1.20 o
  -4  -3   2       67.49       99.16      2.70 o
  -3  -3   2       73.90      107.42      2.24 o
  -2  -3   2      290.50      183.15      2.55 o
  -1  -3   2     5474.05     5611.50     50.40 o
   0  -3   2     2290.13     2425.85     22.11 o
   1  -3   2      815.33      508.71      4.96 o
   2  -3   2       63.09       58.15      1.53 o
   3  -3   2       76.70      149.72      2.85 o
   4  -3   2     1168.83     1409.89     25.34 o
   5  -3   2       19.24       26.72      3.32 o
  -9  -2   2       55.18       49.96      4.11 o
  -8  -2   2       62.07       73.75      3.99 o
  -7  -2   2       54.04       67.81      3.19 o
  -6  -2   2       85.94       71.98      2.80 o
  -5  -2   2        0.99        9.13      1.12 o
  -4  -2   2     1432.60     1375.36     15.41 o
  -3  -2   2       11.99       13.34      1.06 o
  -2  -2   2      639.43      724.23      7.41 o
  -1  -2   2     1883.98     1705.39     18.42 o
   0  -2   2     1426.44     1495.42     14.41 o
   1  -2   2      534.01      452.35      4.16 o
   2  -2   2     3578.37     3995.00     45.34 o
   3  -2   2        9.86       10.18      1.08 o
   4  -2   2      810.96      913.50     17.29 o
   5  -2   2       17.48       54.94      4.08 o
   6  -2   2        0.15       23.41      7.18 o
   7  -2   2      181.09      179.67     14.72 o
   8  -2   2       48.05       97.55     12.36 o
   9  -2   2       33.51       31.34     10.50 o
  -9  -1   2       55.38       59.30      8.87 o
  -8  -1   2      331.70      346.33     15.18 o
  -7  -1   2       18.63       14.10      2.85 o
  -6  -1   2      326.85      367.22      7.39 o
  -5  -1   2      166.89      137.37      3.75 o
  -4  -1   2     1242.29     1127.85     18.37 o
  -3  -1   2      326.68      279.06      3.87 o
  -2  -1   2     3660.98     4202.16     48.15 o
  -1  -1   2     3357.82     3698.41     33.46 o
   0  -1   2     3994.94     4622.95     38.29 o
   1  -1   2       48.82       54.71      0.94 o
   2  -1   2     2973.34     3261.54     33.42 o
   3  -1   2      343.83      492.67      6.85 o
   4  -1   2        4.78        2.66      1.43 o
   5  -1   2        0.56       15.47      3.07 o
   6  -1   2       70.15       50.69      2.78 o
   7  -1   2      469.02      481.96     13.97 o
   8  -1   2        3.62        5.17      7.38 o
   9  -1   2        4.41       13.56      9.24 o
  -9   0   2       18.08       29.99      9.34 o
  -8   0   2      340.83      360.24     20.69 o
  -7   0   2       53.34       60.83      9.19 o
  -5   0   2        1.86        0.45      3.47 o
  -4   0   2     1522.49     1335.72     24.39 o
  -3   0   2     1895.83     1592.97     28.72 o
  -2   0   2     2432.01     2595.77     32.63 o
  -1   0   2       22.70       67.16      1.07 o
   0   0   2      817.25     1149.00     10.10 o
   1   0   2      531.41      595.07      5.00 o
   2   0   2     6461.12     6452.11     56.97 o
   3   0   2        6.64       10.03      0.86 o
   4   0   2       40.83       43.93      1.52 o
   5   0   2       14.40       15.29      1.35 o
   6   0   2     1148.73     1137.83     16.86 o
   7   0   2      642.89      666.27     14.38 o
   8   0   2        6.97        0.93      1.77 o
   9   0   2        3.88        2.33      2.46 o
 -10   1   2        5.57       21.00     10.40 o
  -9   1   2        7.82        6.13      8.09 o
  -8   1   2       30.95       51.69      9.74 o
  -7   1   2      136.12      116.68     11.55 o
  -6   1   2      261.78      257.27     14.97 o
  -5   1   2      224.12      267.97     13.71 o
  -4   1   2       42.33       79.21      7.38 o
  -3   1   2      117.72      185.04      9.29 o
  -2   1   2       51.84       59.57      1.48 o
  -1   1   2     1065.00      798.61      7.43 o
   0   1   2     1516.32     1923.89     15.61 o
   1   1   2      123.52      163.07      1.90 o
   2   1   2     4634.59     4129.24     36.36 o
   3   1   2       11.00       10.88      1.03 o
   4   1   2      461.26      481.03      6.07 o
   5   1   2      814.79      814.31     10.39 o
   6   1   2      386.26      363.70      6.26 o
   7   1   2      224.39      201.08      4.97 o
   8   1   2        2.24        0.99      2.25 o
   9   1   2       38.07       21.04      3.05 o
 -10   2   2        9.27       19.04     10.20 o
  -9   2   2       61.90       79.76     11.95 o
  -8   2   2        0.01       -4.12      6.83 o
  -7   2   2        0.07       -3.16      6.13 o
  -6   2   2      145.17      143.00     11.20 o
  -5   2   2        6.01        2.86      3.97 o
  -4   2   2     1192.91     1030.65     37.82 o
  -3   2   2      517.69      563.80     10.92 o
  -2   2   2     7436.68     7332.20     78.58 o
  -1   2   2     1741.66     1853.03     16.28 o
   0   2   2     2776.23     3352.73     27.02 o
   1   2   2     7123.22     8106.44     66.30 o
   2   2   2       34.19       15.28      0.91 o
   3   2   2       43.09       53.99      1.68 o
   4   2   2      322.09      258.78      4.37 o
   5   2   2     1132.61     1143.49     16.04 o
   6   2   2        1.22       -0.55      1.90 o
   7   2   2       11.61        8.95      2.59 o
   8   2   2       64.38       61.24      3.88 o
   9   2   2        0.14        4.03      2.88 o
 -10   3   2        0.50      -10.20      8.79 o
  -9   3   2       25.71        2.66      8.39 o
  -8   3   2      294.16      276.81     18.28 o
  -7   3   2      556.77      604.31     27.93 o
  -6   3   2       48.39       51.33      7.69 o
  -5   3   2       28.91       32.25      5.78 o
  -4   3   2     1231.98      961.05     19.65 o
  -3   3   2        2.55        8.92      0.88 o
  -2   3   2        7.50       32.81      1.16 o
  -1   3   2      695.22      946.58     10.18 o
   0   3   2     3139.31     3527.58     30.82 o
   1   3   2     4541.57     4913.16     44.69 o
   2   3   2       17.18       27.54      1.15 o
   3   3   2      299.63      336.29      4.35 o
   4   3   2      292.55      300.92      4.77 o
   5   3   2      703.47      714.46     11.55 o
   6   3   2      499.12      485.68     10.44 o
   7   3   2        4.35        1.47      2.63 o
   8   3   2       14.45        8.92      3.02 o
  -5   4   2      275.28      227.82      6.49 o
  -4   4   2     2742.09     2744.68     36.96 o
  -3   4   2       44.91       45.50      1.68 o
  -2   4   2     1437.94     1545.39     18.25 o
  -1   4   2     1765.71     1740.43     18.19 o
   0   4   2      197.28      186.08      3.18 o
   1   4   2     1387.85     1415.03     14.44 o
   2   4   2      421.33      456.51      5.91 o
   3   4   2       28.07       28.75      1.49 o
   4   4   2       23.25       23.04      1.71 o
   5   4   2      186.47      185.56      6.00 o
   6   4   2       43.52       47.63      3.98 o
   7   4   2        1.02       -1.47      2.79 o
   8   4   2        0.06       -4.84      2.92 o
  -6   5   2      126.13      145.61      7.53 o
  -5   5   2       22.54       27.46      1.66 o
  -4   5   2       32.87       47.12      2.20 o
  -3   5   2      178.49      257.39      4.53 o
  -2   5   2      254.73      251.71      3.69 o
  -1   5   2      714.43      635.26      8.07 o
   0   5   2      491.26      617.00      8.10 o
   1   5   2        1.39       10.50      1.44 o
   2   5   2        0.25        7.96      1.35 o
   3   5   2      161.21      216.03      3.75 o
   4   5   2        0.12        1.64      1.89 o
   5   5   2       14.50       11.97      3.02 o
   6   5   2       84.79       93.08      5.07 o
   7   5   2      259.20      284.36      8.40 o
  -7   6   2        1.60       -0.62      2.19 o
  -6   6   2       30.64       41.11      3.18 o
  -5   6   2      997.65      960.84     20.23 o
  -4   6   2      185.87      217.13      4.29 o
  -3   6   2       21.23       21.04      1.74 o
  -2   6   2      409.18      480.46      8.10 o
  -1   6   2     3061.21     3423.98     51.05 o
   0   6   2      690.30      746.72      9.77 o
   1   6   2      684.54      728.28      9.07 o
   2   6   2       93.79       79.34      2.84 o
   3   6   2       43.82       41.05      2.23 o
   4   6   2      219.40      204.83      4.62 o
   5   6   2       57.13       69.60      4.54 o
   6   6   2       21.76       11.74      3.49 o
   7   6   2       69.31       89.73      5.99 o
  -7   7   2       72.43       72.91      4.41 o
  -6   7   2       12.43       23.72      2.74 o
  -5   7   2        0.11        0.01      2.14 o
  -4   7   2       43.88       20.90      1.90 o
  -3   7   2       20.03       26.17      2.09 o
  -2   7   2       85.39      108.22      3.74 o
  -1   7   2      431.62      471.85     10.16 o
   0   7   2       57.74       55.84      2.62 o
   1   7   2        4.22        6.62      1.79 o
   2   7   2       29.76       29.46      2.27 o
   3   7   2        2.44        0.52      1.89 o
   4   7   2        7.09       10.06      2.21 o
   5   7   2       10.36        6.66      3.31 o
   6   7   2      107.64      108.19      6.92 o
  -8   8   2       33.12       38.75      3.74 o
  -7   8   2      203.78      193.48      6.77 o
  -6   8   2        9.57       15.13      3.36 o
  -5   8   2      235.07      256.41      7.93 o
  -4   8   2        2.89        0.29      3.97 o
  -3   8   2      137.75      131.63      5.08 o
  -2   8   2      137.85      163.59      4.98 o
  -1   8   2      427.21      448.81      7.92 o
   0   8   2        0.11       -4.44      2.22 o
   1   8   2      236.24      249.78      5.96 o
   2   8   2       14.53       14.77      3.20 o
   3   8   2       38.06       35.96      3.51 o
   4   8   2       13.16       25.25      3.59 o
   5   8   2        3.90        2.20      3.94 o
  -8   9   2       71.06       79.62      6.05 o
  -7   9   2       77.28       76.35      6.94 o
  -6   9   2        0.06       -5.96      3.22 o
  -5   9   2        1.97        7.04      3.49 o
  -4   9   2        2.73       -2.15      3.29 o
  -3   9   2        3.86        9.31      2.79 o
  -2   9   2        0.22        1.68      2.68 o
  -1   9   2       13.68        5.80      3.63 o
   0   9   2      167.58      149.91      5.48 o
   1   9   2       69.55       74.97      4.18 o
   2   9   2        0.60       -1.08      3.13 o
   3   9   2       32.45       30.43      3.63 o
   4   9   2        0.08       -3.10      3.11 o
   5   9   2        8.58        9.03      4.57 o
  -7  10   2        0.37       -3.33      4.09 o
  -6  10   2       26.84       16.41      4.78 o
  -5  10   2       83.99       84.91      9.54 o
  -4  10   2       38.48       35.16      5.30 o
  -3  10   2      108.53      102.56      7.44 o
  -2  10   2       48.43       60.70      6.21 o
  -1  10   2       37.64       39.86      3.61 o
   0  10   2        0.68       -5.99      3.14 o
   1  10   2       23.38       24.77      3.96 o
   2  10   2        8.14       10.60      3.81 o
   3  10   2       20.36       13.39      4.39 o
   4  10   2       24.50       17.03      4.59 o
  -6  11   2       28.90       39.52      7.43 o
  -5  11   2       92.54      100.62     16.27 o
  -4  11   2       11.60        6.00      4.75 o
  -3  11   2       17.99       19.74      5.19 o
  -2  11   2       31.37       21.33      6.46 o
  -1  11   2       55.56       54.31      4.48 o
   0  11   2      173.98      179.57      9.74 o
   1  11   2        1.92       -1.63      3.55 o
   2  11   2        0.34       -0.66      4.19 o
  -4  12   2        2.12        0.47      5.10 o
  -3  12   2       19.54       14.75      5.84 o
  -2  12   2       17.88       13.08      4.46 o
  -1  12   2        0.76       -5.92      5.31 o
   0  12   2       37.66       26.42      5.31 o
  -2 -12   3        5.04        2.59      4.94 o
  -1 -12   3       34.37       29.31      5.81 o
   0 -12   3        1.15       -1.71      4.17 o
   1 -12   3       17.76       17.86      6.28 o
   2 -12   3        1.47        3.95      4.07 o
   3 -12   3      138.94      164.49      9.86 o
   4 -12   3       32.95       36.34      6.56 o
   5 -12   3        0.44       -9.48      5.03 o
  -3 -11   3        0.00        7.23      5.09 o
  -2 -11   3       37.35       38.36      4.63 o
  -1 -11   3        0.00       -7.00      3.50 o
   0 -11   3       14.15       10.43      4.09 o
   1 -11   3       17.31       14.60      3.53 o
   2 -11   3        9.33        9.00      3.89 o
   3 -11   3      119.33      128.16     10.67 o
   4 -11   3      107.06       95.30      7.56 o
   5 -11   3        1.27       -3.25      4.79 o
   6 -11   3       36.38       25.97      7.84 o
  -4 -10   3       13.29       24.28      4.38 o
  -3 -10   3      281.27      334.28     11.16 o
  -2 -10   3      131.99      142.84      6.51 o
  -1 -10   3        0.32       -6.65      3.33 o
   0 -10   3        8.22        5.46      3.16 o
   1 -10   3        8.24        2.32      2.86 o
   2 -10   3       45.78       43.06      3.31 o
   3 -10   3       33.92       32.80      5.51 o
   4 -10   3       12.53        9.69      4.60 o
   5 -10   3        4.48       -8.24      4.12 o
   6 -10   3       53.99       78.01      9.29 o
   7 -10   3        5.46       10.24      5.07 o
  -5  -9   3       45.59       38.18      5.21 o
  -4  -9   3       29.72       27.11      4.04 o
  -3  -9   3        1.73        6.12      3.13 o
  -2  -9   3        7.83        4.76      2.60 o
  -1  -9   3       42.93       39.65      3.16 o
   0  -9   3       80.51       78.87      3.99 o
   1  -9   3       15.42       13.96      2.88 o
   2  -9   3       21.45       13.75      2.39 o
   3  -9   3      132.96      127.48      5.36 o
   4  -9   3      252.56      208.40      8.51 o
   5  -9   3        4.38       -6.74      3.37 o
   6  -9   3       44.25       49.88      5.77 o
   7  -9   3       68.81       77.24      7.88 o
   8  -9   3       21.78       18.36      4.02 o
  -6  -8   3        0.10       -7.18      3.59 o
  -5  -8   3        5.87        8.00      3.63 o
  -4  -8   3        2.13        4.08      2.49 o
  -3  -8   3      519.95      556.73      8.97 o
  -2  -8   3      154.73      131.16      4.18 o
  -1  -8   3       67.14       58.21      3.71 o
   0  -8   3       44.34       31.23      2.34 o
   1  -8   3        7.60        0.63      2.10 o
   2  -8   3       53.86       44.51      2.31 o
   3  -8   3       37.00       37.84      3.20 o
   4  -8   3      544.97      536.37     12.93 o
   5  -8   3      279.17      312.17      9.31 o
   6  -8   3      202.58      208.09     10.92 o
   7  -8   3        0.03        4.91      3.32 o
   8  -8   3       24.89       17.99      3.64 o
  -7  -7   3        0.01       -6.54      3.27 o
  -6  -7   3       11.20       10.66      3.77 o
  -5  -7   3        1.29        2.32      2.94 o
  -4  -7   3       25.02       40.17      2.77 o
  -3  -7   3      275.62      293.80      5.76 o
  -2  -7   3       62.12       61.46      5.12 o
  -1  -7   3       21.71        8.46      1.69 o
   0  -7   3     2057.08     2069.99     23.64 o
   1  -7   3       17.32       14.55      1.70 o
   2  -7   3        0.09       -2.02      1.19 o
   3  -7   3      246.38      219.88      4.73 o
   4  -7   3      302.13      344.39      6.95 o
   5  -7   3       27.85       17.91      3.07 o
   6  -7   3       61.01       68.64      4.55 o
   7  -7   3        8.59       15.92      3.55 o
   8  -7   3       63.95       69.56      5.37 o
  -7  -6   3        0.16       -5.66      2.83 o
  -6  -6   3       62.79       73.34      4.63 o
  -5  -6   3       46.40       30.74      3.43 o
  -4  -6   3      246.27      225.58      5.16 o
  -3  -6   3      135.97      134.66      3.25 o
  -2  -6   3       15.18        9.47      1.78 o
  -1  -6   3      108.19      142.01      3.39 o
   0  -6   3      584.92      564.63      7.62 o
   1  -6   3       46.30       56.03      2.50 o
   2  -6   3        0.81       -1.94      0.97 o
   3  -6   3      174.11      152.52      3.59 o
   4  -6   3      320.16      401.37      7.26 o
   5  -6   3      987.96      944.05     14.23 o
   6  -6   3       15.08       -2.66      3.63 o
   7  -6   3       65.57       71.23      3.99 o
   8  -6   3       65.61       74.66      8.23 o
  -8  -5   3       20.57       21.14      3.83 o
  -7  -5   3       10.47        3.38      3.02 o
  -6  -5   3      157.58      174.42      6.15 o
  -5  -5   3       61.02       60.08      3.76 o
  -4  -5   3      346.33      369.13      6.90 o
  -3  -5   3        2.53        2.63      1.20 o
  -2  -5   3        5.85       -3.09      1.54 o
  -1  -5   3        0.06        1.15      1.14 o
   0  -5   3      101.31      116.08      2.54 o
   1  -5   3     1198.41     1015.29     11.23 o
   2  -5   3       49.39       31.00      1.49 o
   3  -5   3        3.34        6.22      1.13 o
   4  -5   3      622.30      780.55     10.66 o
   5  -5   3      169.52      173.26      4.05 o
   6  -5   3      444.55      442.64      8.33 o
   7  -5   3       51.34       55.59      3.36 o
  -8  -4   3        8.11       11.95      3.15 o
  -7  -4   3        6.44        1.17      2.73 o
  -6  -4   3      239.65      249.86      6.85 o
  -5  -4   3        0.82        0.24      1.25 o
  -4  -4   3      237.13      234.74      4.48 o
  -3  -4   3      104.22       70.76      2.04 o
  -2  -4   3      201.25      149.33      2.88 o
  -1  -4   3        0.46       -1.60      0.80 o
   0  -4   3      103.86      103.88      2.10 o
   1  -4   3     1116.20      875.30      9.14 o
   2  -4   3      122.96      163.68      2.78 o
   3  -4   3        0.02       -0.63      1.05 o
   4  -4   3      818.96      749.70     10.04 o
   5  -4   3      312.84      323.63      5.61 o
   6  -4   3      380.91      388.15      8.76 o
   7  -4   3       10.55       23.41      4.37 o
  -9  -3   3       43.32       38.21      3.66 o
  -8  -3   3       81.55       72.11      6.21 o
  -7  -3   3       24.21       20.70      3.75 o
  -6  -3   3      459.35      496.80      8.90 o
  -5  -3   3        1.87        2.90      1.15 o
  -4  -3   3      331.34      324.94      5.16 o
  -3  -3   3      591.11      589.14      7.21 o
  -2  -3   3       61.68       85.01      2.00 o
  -1  -3   3       68.92       89.03      2.20 o
   0  -3   3      412.57      420.86      4.87 o
   1  -3   3     1742.35     1394.04     13.84 o
   2  -3   3       28.96       40.15      1.28 o
   3  -3   3     3930.93     4547.43     51.28 o
   4  -3   3     2800.22     2735.06     36.91 o
   5  -3   3       36.78       44.03      2.66 o
   6  -3   3       57.96       53.36      5.05 o
  -9  -2   3        1.23       -3.61      2.53 o
  -8  -2   3        5.23       11.49      3.42 o
  -7  -2   3      100.33       66.44      3.15 o
  -6  -2   3      206.93      231.11      4.51 o
  -5  -2   3       98.40       83.45      2.34 o
  -4  -2   3      327.49      226.55      4.32 o
  -3  -2   3       31.07       40.24      1.59 o
  -2  -2   3     6726.34     6420.89     60.66 o
  -1  -2   3    49199.73    48234.42    450.44 o
   0  -2   3       63.94       62.11      1.32 o
   1  -2   3        0.43       56.83      1.29 o
   2  -2   3      306.64      366.09      4.07 o
   3  -2   3     1499.25     1757.15     21.82 o
   4  -2   3      292.89      187.19      3.62 o
   5  -2   3       65.66      118.24      2.92 o
   6  -2   3      205.77      161.84      4.59 o
   7  -2   3      209.54      177.80      7.95 o
   8  -2   3       50.56       71.12     11.45 o
   9  -2   3       75.18       79.31     12.96 o
  -9  -1   3       76.43       85.38     19.31 o
  -8  -1   3      212.55      181.99     19.61 o
  -7  -1   3       82.35       83.54      7.67 o
  -6  -1   3      164.74      202.42      4.35 o
  -5  -1   3      620.30      568.52     10.25 o
  -4  -1   3        9.42       25.80      1.25 o
  -3  -1   3      534.95      571.24      7.20 o
  -2  -1   3      268.57      136.42      2.90 o
  -1  -1   3     4929.65     4967.19     44.77 o
   0  -1   3     5107.79     5722.94     45.65 o
   1  -1   3        9.22       65.57      1.27 o
   2  -1   3        2.93       12.54      0.69 o
   3  -1   3       40.42       31.08      1.10 o
   4  -1   3     1290.69     1252.86     18.11 o
   5  -1   3       51.78       92.93      3.19 o
   6  -1   3        0.57       21.25      1.93 o
   7  -1   3      100.31      109.42      5.21 o
   8  -1   3       23.65       32.01      4.05 o
   9  -1   3      181.53      140.49      8.68 o
  -9   0   3       10.17        5.78      7.79 o
  -8   0   3       39.54       37.07      8.84 o
  -7   0   3       70.82       66.70      9.29 o
  -6   0   3        6.78        9.49      5.42 o
  -5   0   3       18.01       13.68      1.67 o
  -4   0   3      828.91      846.47     16.01 o
  -3   0   3       26.88       27.58      1.21 o
  -2   0   3      329.83      237.76      3.14 o
  -1   0   3     2938.69     3000.54     28.29 o
   0   0   3      631.50      616.62      5.76 o
   1   0   3     1030.64      914.02      7.79 o
   2   0   3      311.63      220.90      2.52 o
   3   0   3       46.60        8.20      1.25 o
   4   0   3     1189.96     1308.16     15.72 o
   5   0   3        0.20        2.81      1.42 o
   6   0   3       73.11      109.47      3.35 o
   7   0   3       11.41       14.53      2.17 o
   8   0   3        2.83       12.44      3.37 o
   9   0   3       89.86       84.92      5.25 o
 -10   1   3       96.36      104.33     14.67 o
  -9   1   3        0.91       -3.77      7.94 o
  -8   1   3      160.70      171.88     14.97 o
  -7   1   3      222.53      178.01     13.91 o
  -6   1   3        1.48       -3.01      4.52 o
  -5   1   3      203.74      251.25     13.26 o
  -4   1   3      456.01      368.22      7.73 o
  -3   1   3      527.13      647.06     12.41 o
  -2   1   3     4332.14     4791.05     51.32 o
  -1   1   3      260.66      289.90      3.16 o
   0   1   3     6853.17     7407.26     59.03 o
   1   1   3     1246.70     1299.00     10.60 o
   2   1   3      543.03     1043.48      9.78 o
   3   1   3      979.04      853.00     10.01 o
   4   1   3       83.27      124.36      2.91 o
   5   1   3      167.92      234.25      4.28 o
   6   1   3       73.92       51.13      2.89 o
   7   1   3       90.68       87.52      4.37 o
   8   1   3        0.07        0.95      2.55 o
   9   1   3        0.73        4.12      3.46 o
 -10   2   3       20.78       31.49     10.65 o
  -9   2   3       43.59       65.75     11.50 o
  -8   2   3      611.93      718.08     32.50 o
  -7   2   3      689.71      686.89     30.14 o
  -6   2   3       47.90       58.47      7.74 o
  -5   2   3       22.24       10.50      4.42 o
  -4   2   3      438.78      300.43      6.75 o
  -3   2   3     1869.44     1680.95     23.11 o
  -2   2   3     1802.59     1952.60     21.29 o
  -1   2   3      185.04      146.40      2.24 o
   0   2   3     2281.33     2566.30     20.90 o
   1   2   3      729.13      763.36      7.37 o
   2   2   3      197.74      287.06      3.42 o
   3   2   3     1051.59     1149.09     12.44 o
   4   2   3       52.54       60.54      2.18 o
   5   2   3      149.88      172.70      4.49 o
   6   2   3      853.43      857.83     14.00 o
   7   2   3      118.67      121.58      5.00 o
   8   2   3       54.51       58.76      4.03 o
 -10   3   3        4.03       17.73     10.40 o
  -9   3   3        2.22       -0.35      8.34 o
  -8   3   3       13.21       27.27      8.64 o
  -7   3   3       47.48       69.52      9.59 o
  -6   3   3       30.51       51.79      7.69 o
  -5   3   3      365.65      345.69     10.01 o
  -4   3   3      238.61      375.73      9.40 o
  -3   3   3      155.16      103.31      3.35 o
  -2   3   3        0.24       -0.67      0.74 o
  -1   3   3        0.48       18.45      1.09 o
   0   3   3      138.76      146.36      2.43 o
   1   3   3       31.88       51.14      1.55 o
   2   3   3     1224.86     1299.48     13.37 o
   3   3   3     1072.59     1239.09     12.22 o
   4   3   3        0.15        2.88      1.28 o
   5   3   3      764.84      759.25     13.45 o
   6   3   3       13.62       16.80      3.18 o
   7   3   3      105.30      102.56      4.93 o
   8   3   3        3.62        1.75      3.00 o
  -8   4   3       17.87        6.43      8.14 o
  -7   4   3       12.26       22.40      7.84 o
  -5   4   3      149.42      162.07      4.77 o
  -4   4   3      133.09      155.03      4.39 o
  -3   4   3       30.64       47.31      2.15 o
  -2   4   3     4653.86     5142.09     51.49 o
  -1   4   3      425.78      407.43      5.02 o
   0   4   3     2120.49     2494.24     24.55 o
   1   4   3       82.70       86.19      2.28 o
   2   4   3        5.50        0.26      0.93 o
   3   4   3      322.41      320.49      4.52 o
   4   4   3       83.22       74.36      2.68 o
   5   4   3       95.36       90.95      4.78 o
   6   4   3       67.50       58.65      4.24 o
   7   4   3      226.45      221.16      7.23 o
   8   4   3        2.18       -3.52      3.04 o
  -6   5   3        8.27       10.47      2.38 o
  -5   5   3        2.77        1.92      1.30 o
  -4   5   3      435.60      354.05      8.05 o
  -3   5   3       30.28       28.18      1.92 o
  -2   5   3       84.30       66.92      2.07 o
  -1   5   3       22.07       44.36      1.80 o
   0   5   3     1131.05     1330.60     14.71 o
   1   5   3     2621.38     2910.17     32.45 o
   2   5   3        3.62        9.79      1.39 o
   3   5   3       49.75       44.50      1.98 o
   4   5   3       22.36        9.39      2.45 o
   5   5   3      595.37      574.62     12.28 o
   6   5   3        0.62       -6.14      3.07 o
   7   5   3        4.35        4.73      3.36 o
  -7   6   3       16.03       12.92      2.07 o
  -6   6   3      478.77      423.84      9.26 o
  -5   6   3      229.27      207.25      4.97 o
  -4   6   3      190.00      158.14      4.24 o
  -3   6   3      498.10      547.07      8.42 o
  -2   6   3      407.14      427.65      6.41 o
  -1   6   3      621.41      639.15      8.37 o
   0   6   3     1169.35     1355.72     15.23 o
   1   6   3      180.31      191.76      4.26 o
   2   6   3       13.32       11.51      1.85 o
   3   6   3        9.32       17.01      2.06 o
   4   6   3        5.07        6.77      2.27 o
   5   6   3       51.02       59.15      4.46 o
   6   6   3       27.23       24.29      4.02 o
   7   6   3        0.91        3.89      3.99 o
  -8   7   3       56.89       44.97      3.77 o
  -7   7   3        0.58        3.10      2.66 o
  -6   7   3      364.17      358.27      9.12 o
  -5   7   3      105.90      108.25      4.34 o
  -4   7   3        5.00        5.93      1.84 o
  -3   7   3      420.81      421.99      7.31 o
  -2   7   3        1.10       -1.47      1.34 o
  -1   7   3     1457.63     1402.96     17.74 o
   0   7   3       26.62       30.75      2.14 o
   1   7   3      414.16      447.81     10.41 o
   2   7   3       93.87       88.47      3.28 o
   3   7   3       33.08       41.49      2.71 o
   4   7   3       23.76       14.20      2.60 o
   5   7   3        1.69       -6.63      3.31 o
   6   7   3       35.08       34.77      5.05 o
  -8   8   3      135.80      136.92      5.70 o
  -7   8   3       21.55       24.18      3.64 o
  -6   8   3      171.70      161.22      6.43 o
  -5   8   3       60.05       49.32      4.16 o
  -4   8   3        3.54       -0.22      2.85 o
  -3   8   3       89.52       86.73      4.50 o
  -2   8   3        3.67       -1.53      2.14 o
  -1   8   3      127.85      113.89      4.31 o
   0   8   3      513.51      545.71      9.37 o
   1   8   3       86.64       97.23      4.58 o
   2   8   3      126.35      143.61      7.86 o
   3   8   3       38.07       40.52      3.50 o
   4   8   3       23.17       10.38      3.26 o
   5   8   3       34.86       33.47      5.02 o
  -8   9   3       29.30       46.17      4.28 o
  -7   9   3       29.19       34.01      4.20 o
  -6   9   3       10.82       11.56      3.81 o
  -5   9   3      142.88      141.43      7.81 o
  -4   9   3      136.60      118.18      6.22 o
  -3   9   3       99.32      113.33      7.28 o
  -2   9   3        0.38       -5.51      2.75 o
  -1   9   3      508.03      521.70     10.18 o
   0   9   3       32.51       31.85      3.46 o
   1   9   3       13.25       13.13      3.46 o
   2   9   3       47.89       47.79      4.30 o
   3   9   3        0.43       -2.32      3.20 o
   4   9   3       14.18       14.75      3.73 o
  -7  10   3       50.65       55.56      7.53 o
  -6  10   3        1.11        7.64      7.11 o
  -5  10   3       38.05       46.90      5.77 o
  -4  10   3       29.02       28.34      5.85 o
  -3  10   3       18.48       22.98      5.09 o
  -2  10   3        7.18        5.43      2.84 o
  -1  10   3      200.40      221.65      7.23 o
   0  10   3      212.36      249.06      8.12 o
   1  10   3       26.89       32.42      4.22 o
   2  10   3       11.11        6.12      3.55 o
   3  10   3        8.48        2.92      4.19 o
  -6  11   3        0.66        5.02      5.00 o
  -5  11   3       46.36       69.32      6.84 o
  -4  11   3        0.06       -4.79      4.51 o
  -3  11   3        5.62        1.71      8.94 o
  -2  11   3       56.85       62.80      5.63 o
  -1  11   3        7.86        3.42      3.85 o
   0  11   3        7.97       12.14      3.91 o
   1  11   3        8.14       12.48      4.43 o
   2  11   3       32.55       34.46      5.43 o
  -4  12   3        4.41       -5.67      4.93 o
  -3  12   3        0.01       -0.90      5.23 o
  -2  12   3        1.91        0.65      7.33 o
  -1  12   3       14.61       14.96     12.23 o
  -2 -12   4       16.57        9.01      5.27 o
  -1 -12   4       15.04       17.13      6.76 o
   0 -12   4       28.21       16.63      4.68 o
   1 -12   4        0.27       -3.18      5.95 o
   2 -12   4        2.96        8.36      4.18 o
   3 -12   4        1.73        7.13      5.44 o
   4 -12   4       96.39       82.79      7.94 o
  -3 -11   4        7.99        5.23      5.28 o
  -2 -11   4       11.18        5.01      8.09 o
  -1 -11   4        0.22       -8.73      4.37 o
   0 -11   4       13.21        3.06      3.97 o
   1 -11   4        0.71       -4.25      2.99 o
   2 -11   4      201.04      240.59      8.68 o
   3 -11   4       91.94      107.32      8.20 o
   4 -11   4       22.99       22.09      5.59 o
   5 -11   4        2.65        1.86      6.73 o
   6 -11   4        0.00       -4.92      6.83 o
  -5 -10   4       34.66       33.43      5.41 o
  -4 -10   4       47.77       54.64      5.23 o
  -3 -10   4       16.51       11.71      3.84 o
  -2 -10   4       16.89        8.40      4.33 o
  -1 -10   4       16.95       13.78      4.12 o
   0 -10   4        4.99       -3.97      2.99 o
   1 -10   4        0.82       -4.48      2.99 o
   2 -10   4      277.34      343.32      7.52 o
   3 -10   4       17.85       14.37      4.98 o
   4 -10   4        0.95       -3.43      4.33 o
   5 -10   4        8.85       11.75      6.58 o
   6 -10   4       90.56      127.62      8.58 o
   7 -10   4        8.52       10.49      5.11 o
  -5  -9   4        0.20       -0.67      3.80 o
  -4  -9   4        0.39        3.75      3.37 o
  -3  -9   4        4.30        0.82      2.97 o
  -2  -9   4       36.45       29.30      4.81 o
  -1  -9   4       13.24       10.85      2.63 o
   0  -9   4        2.37       -2.64      2.78 o
   1  -9   4        0.06       -4.64      2.41 o
   2  -9   4      379.02      412.10      8.07 o
   3  -9   4      460.08      481.08     12.65 o
   4  -9   4      226.11      250.93      8.88 o
   5  -9   4       12.53        6.61      4.68 o
   6  -9   4       62.03       72.83      5.47 o
   7  -9   4        7.27        5.75      3.80 o
  -6  -8   4       15.58        8.90      4.12 o
  -5  -8   4       26.95       23.16      4.14 o
  -4  -8   4      216.89      265.40      6.66 o
  -3  -8   4       13.50       15.01      2.82 o
  -2  -8   4      273.14      259.84      6.05 o
  -1  -8   4        5.90        2.19      1.92 o
   0  -8   4       45.75       31.71      2.50 o
   1  -8   4      139.31      144.83      5.13 o
   2  -8   4       35.17       36.15      2.21 o
   3  -8   4       26.93       25.62      2.94 o
   4  -8   4        0.14       -7.84      3.92 o
   5  -8   4      145.05      148.07      6.81 o
   6  -8   4        0.39       -2.86      5.37 o
   7  -8   4        8.67        7.91      3.55 o
   8  -8   4        2.40        7.63      3.36 o
  -7  -7   4        0.22       -6.55      3.27 o
  -6  -7   4        2.15        2.91      3.23 o
  -5  -7   4       17.71       10.44      3.16 o
  -4  -7   4      390.33      442.26      8.61 o
  -3  -7   4       37.32       37.16      2.63 o
  -2  -7   4      444.20      454.82     10.26 o
  -1  -7   4       49.71       44.64      3.57 o
   0  -7   4        4.95        0.75      1.73 o
   1  -7   4       54.44       71.73      2.93 o
   2  -7   4       51.31       42.82      1.93 o
   3  -7   4      395.24      376.56      7.83 o
   4  -7   4     1057.57     1061.17     21.83 o
   5  -7   4      782.12      818.28     17.26 o
   6  -7   4      162.35      157.06      6.70 o
   7  -7   4        2.03        1.60      3.04 o
   8  -7   4        8.80        7.10      3.01 o
  -8  -6   4       38.09       44.07      4.66 o
  -7  -6   4        1.62       -0.40      3.17 o
  -6  -6   4        4.54        5.88      3.13 o
  -5  -6   4       23.52       11.18      3.00 o
  -4  -6   4      813.69      815.57     13.42 o
  -3  -6   4        4.25        1.42      1.46 o
  -2  -6   4      657.60      602.41      8.73 o
  -1  -6   4       98.88      119.15      3.19 o
   0  -6   4     1554.12     1769.62     21.45 o
   1  -6   4      263.67      241.08      4.74 o
   2  -6   4       97.41      135.09      2.76 o
   3  -6   4      285.31      296.61      5.86 o
   4  -6   4      247.12      290.16      5.53 o
   5  -6   4        5.23       -1.75      2.22 o
   6  -6   4      615.48      647.34     13.34 o
   7  -6   4       11.50        4.82      2.85 o
   8  -6   4      229.45      215.56      6.74 o
   9  -6   4        2.15        8.04      4.27 o
  -8  -5   4        0.06        1.17      3.63 o
  -7  -5   4        3.65       -0.35      2.92 o
  -6  -5   4        4.62        4.67      2.89 o
  -5  -5   4        2.15        3.11      2.23 o
  -4  -5   4       86.80       71.93      2.83 o
  -3  -5   4      310.72      302.00      4.81 o
  -2  -5   4      235.85      236.69      4.86 o
  -1  -5   4      105.99       68.93      2.33 o
   0  -5   4     1098.26      948.13     11.44 o
   1  -5   4       66.35       53.20      1.82 o
   2  -5   4      207.48      249.87      3.63 o
   3  -5   4       20.26       21.01      1.51 o
   4  -5   4       41.41       37.85      2.38 o
   5  -5   4        1.70       -2.67      1.33 o
   6  -5   4      408.60      450.54      9.73 o
   7  -5   4       10.70       19.51      2.44 o
   8  -5   4       50.61       50.41      6.25 o
  -8  -4   4      156.11      171.64      6.35 o
  -7  -4   4        2.69       -5.11      2.56 o
  -6  -4   4        5.36        4.95      2.86 o
  -5  -4   4       98.60       80.26      3.49 o
  -4  -4   4      276.14      218.12      4.06 o
  -3  -4   4      538.91      574.49      6.58 o
  -2  -4   4     1573.90     1696.57     18.99 o
  -1  -4   4     1082.68      970.06     11.45 o
   0  -4   4      117.70       97.38      2.32 o
   1  -4   4      373.80      291.35      3.83 o
   2  -4   4      415.37      403.51      4.50 o
   3  -4   4       35.13       37.70      1.77 o
   4  -4   4      100.83      146.73      3.32 o
   5  -4   4      279.93      250.89      4.96 o
   6  -4   4       74.47       87.97      3.56 o
   7  -4   4       38.55       32.98      2.52 o
   8  -4   4      121.09      170.03      9.29 o
  -9  -3   4       29.67       48.26      3.92 o
  -8  -3   4      149.63      147.98      8.39 o
  -7  -3   4       23.38       13.25      2.90 o
  -6  -3   4        9.05        5.24      2.01 o
  -5  -3   4      174.53      137.73      3.10 o
  -4  -3   4        1.38       14.02      1.36 o
  -3  -3   4      838.76      917.58     10.03 o
  -2  -3   4       19.72       14.26      1.05 o
  -1  -3   4      959.36      860.94      9.51 o
   0  -3   4     1818.39     1730.90     14.93 o
   1  -3   4      246.44      363.17      4.44 o
   2  -3   4      726.38      800.92      8.30 o
   3  -3   4      839.69      971.01     12.82 o
   4  -3   4       41.64       24.19      1.51 o
   5  -3   4      315.17      308.30      6.31 o
   6  -3   4        0.00        0.75      1.45 o
   7  -3   4        0.19        2.09      1.97 o
   8  -3   4       11.83       -2.65      2.09 o
  -9  -2   4       11.30       15.77      3.03 o
  -8  -2   4      175.54      190.93      9.61 o
  -7  -2   4       66.06       51.33      2.82 o
  -6  -2   4       92.86       80.76      2.93 o
  -5  -2   4      422.17      381.99      5.67 o
  -4  -2   4       17.15       14.15      1.15 o
  -3  -2   4      457.85      424.94      5.56 o
  -2  -2   4     1821.31     1491.80     15.57 o
  -1  -2   4     1587.05     1602.01     14.97 o
   0  -2   4      674.46      664.78      6.14 o
   1  -2   4       81.61       86.52      1.77 o
   2  -2   4     4189.33     5028.58     50.24 o
   3  -2   4      136.50      182.59      3.45 o
   4  -2   4      162.59      256.02      4.33 o
   5  -2   4      267.60      323.27      6.59 o
   6  -2   4        0.45        7.68      1.61 o
   7  -2   4       34.29       24.23      2.45 o
   8  -2   4        1.16       -2.57      2.57 o
   9  -2   4       58.57       60.17      6.38 o
  -9  -1   4        1.73        6.83      8.24 o
  -8  -1   4      116.20      127.69      7.94 o
  -7  -1   4        0.09       -2.39      2.01 o
  -6  -1   4      186.43      198.70      3.96 o
  -5  -1   4       46.05       49.43      1.91 o
  -4  -1   4        8.65       27.63      1.42 o
  -3  -1   4     1306.64     1373.17     19.16 o
  -2  -1   4     3973.16     3372.42     33.76 o
  -1  -1   4     1279.50     1257.88     12.84 o
   0  -1   4      931.92      845.72      7.53 o
   1  -1   4      934.49      690.23      6.63 o
   2  -1   4     1527.28     1781.00     18.20 o
   3  -1   4      663.33      889.85     11.80 o
   4  -1   4     1295.04     1354.81     15.29 o
   5  -1   4     1363.41     1394.18     16.88 o
   6  -1   4      809.66      787.39     12.51 o
   7  -1   4      213.20      174.34      4.69 o
   8  -1   4       58.21       78.50      4.08 o
   9  -1   4       94.62      103.53      5.87 o
  -9   0   4       73.36      100.41     13.01 o
  -8   0   4      116.67      114.42     12.71 o
  -7   0   4        1.40       -8.79      5.53 o
  -6   0   4      284.24      324.20     10.21 o
  -5   0   4      247.29      230.99      5.12 o
  -4   0   4      377.54      278.20      5.14 o
  -3   0   4      168.59      188.17      3.21 o
  -2   0   4      205.56      190.57      2.85 o
  -1   0   4    12214.62    13291.19    118.01 o
   0   0   4      421.59      334.75      3.55 o
   1   0   4     1957.44     1812.08     16.24 o
   2   0   4     1456.42     1685.00     15.21 o
   3   0   4      100.39      105.55      2.33 o
   4   0   4     1131.00     1095.03     13.66 o
   5   0   4      405.24      382.77      6.44 o
   6   0   4      358.07      317.94      7.60 o
   7   0   4      481.88      418.94     15.35 o
   8   0   4      157.95      174.49      5.67 o
   9   0   4       29.89       24.57      7.08 o
  -9   1   4       53.28       72.28     11.90 o
  -8   1   4       75.14       77.00     11.40 o
  -7   1   4       29.62       32.55      7.94 o
  -6   1   4       60.54       55.40      7.69 o
  -5   1   4      299.58      269.47      6.76 o
  -4   1   4     2245.86     2191.99     39.47 o
  -3   1   4      835.07      773.14      9.39 o
  -2   1   4      372.80      287.10      3.61 o
  -1   1   4     2317.89     2206.03     21.19 o
   0   1   4      907.14     1097.44      9.66 o
   1   1   4        0.26       14.19      0.83 o
   2   1   4     2160.97     2643.08     23.61 o
   3   1   4     1210.49     1369.16     14.58 o
   4   1   4      590.11      580.69     16.21 o
   5   1   4      603.91      552.70      8.01 o
   6   1   4      225.98      261.56      7.01 o
   7   1   4       46.88       48.68      4.44 o
   8   1   4        6.43       12.27      3.63 o
 -10   2   4       17.41       18.08     10.45 o
  -9   2   4      127.44      162.69     15.32 o
  -8   2   4      102.16      141.09     13.36 o
  -7   2   4       85.28       96.74     10.80 o
  -6   2   4       10.40       18.99      5.78 o
  -5   2   4       14.84       23.79      2.12 o
  -4   2   4     1338.70     1189.69     22.30 o
  -3   2   4      802.19      873.89     13.26 o
  -2   2   4      733.22      613.45      7.11 o
  -1   2   4      733.50      652.20      6.97 o
   0   2   4       88.84      157.00      2.13 o
   1   2   4      584.01      785.38      7.70 o
   2   2   4      114.83       92.77      2.01 o
   3   2   4     1093.79     1070.93     11.83 o
   4   2   4      193.07      185.64      3.98 o
   5   2   4      265.93      233.39      6.64 o
   6   2   4      801.72      794.77     17.91 o
   7   2   4       34.77       39.40      4.38 o
   8   2   4       11.65        6.97      3.64 o
  -9   3   4      223.52      240.10     17.98 o
  -8   3   4       62.72       78.26     11.00 o
  -7   3   4      468.41      457.19     22.45 o
  -6   3   4       25.18       28.58      6.48 o
  -5   3   4        0.02       -1.94      1.70 o
  -4   3   4       15.79       41.15      1.81 o
  -3   3   4      374.94      404.49      6.61 o
  -2   3   4     2711.83     2876.62     27.82 o
  -1   3   4      263.60      179.81      3.18 o
   0   3   4      430.09      528.84      5.82 o
   1   3   4      200.89      195.61      2.85 o
   2   3   4     1401.35     1336.39     14.63 o
   3   3   4      654.00      580.41      6.82 o
   4   3   4       10.86       11.27      1.55 o
   5   3   4        0.75       -2.61      2.60 o
   6   3   4      194.96      258.91      7.40 o
   7   3   4       44.44       54.33      5.88 o
   8   3   4        1.21        0.42      3.65 o
  -9   4   4        0.53       -7.33      7.94 o
  -8   4   4       26.33       40.43      9.59 o
  -7   4   4      228.43      213.93     15.17 o
  -6   4   4       18.43       28.02      2.79 o
  -5   4   4       39.53       38.66      1.91 o
  -4   4   4       53.44       80.49      2.74 o
  -3   4   4       50.63       49.61      2.05 o
  -2   4   4     1412.29     1501.23     21.86 o
  -1   4   4      399.81      400.52      6.08 o
   0   4   4     1762.98     2029.80     20.41 o
   1   4   4      630.61      758.88      8.60 o
   2   4   4      848.54      795.34     10.15 o
   3   4   4     1010.64     1097.27     13.55 o
   4   4   4       59.79       43.65      2.79 o
   5   4   4      105.09      119.86      8.15 o
   6   4   4      510.16      478.00     11.02 o
   7   4   4        5.46        3.15      3.82 o
  -7   5   4      280.61      250.36      8.13 o
  -6   5   4      257.42      225.33      5.34 o
  -5   5   4       44.12       35.45      1.90 o
  -4   5   4       20.06        5.56      1.49 o
  -3   5   4      266.86      264.51      4.91 o
  -2   5   4       70.24       80.58      2.57 o
  -1   5   4      661.86      773.93      9.64 o
   0   5   4      688.29      763.74     10.53 o
   1   5   4      246.65      235.74      4.21 o
   2   5   4       47.19       58.72      2.67 o
   3   5   4      238.72      281.06      6.56 o
   4   5   4       13.09       10.90      2.29 o
   5   5   4      177.97      151.91      6.15 o
   6   5   4      389.17      392.58     10.06 o
   7   5   4       25.35       18.71      4.62 o
  -8   6   4       49.37       58.62      5.78 o
  -7   6   4       62.44       69.59      3.32 o
  -6   6   4       80.79      117.98      6.34 o
  -5   6   4        1.11        1.99      1.85 o
  -4   6   4       95.74       85.24      4.05 o
  -3   6   4      579.04      632.38      8.90 o
  -2   6   4       12.09       13.74      1.52 o
  -1   6   4       93.11      108.37      3.35 o
   0   6   4        7.53        9.03      1.74 o
   1   6   4      100.45       84.25      2.84 o
   2   6   4        3.64        1.80      1.74 o
   3   6   4      154.95      201.62      5.58 o
   4   6   4       60.55       60.66      3.53 o
   5   6   4       24.24       17.19      4.27 o
   6   6   4      104.44      131.70      8.97 o
  -9   7   4        0.96       -6.02      3.29 o
  -8   7   4        5.23        5.78      3.78 o
  -7   7   4       23.47       33.03      3.38 o
  -6   7   4       12.36        4.55      2.87 o
  -5   7   4       19.40       13.27      3.05 o
  -4   7   4        2.35        3.02      2.21 o
  -3   7   4      279.44      308.85      6.73 o
  -2   7   4       58.08       69.35      2.61 o
  -1   7   4       10.80        8.15      1.80 o
   0   7   4        0.59        0.01      1.73 o
   1   7   4      910.10      884.81     12.48 o
   2   7   4      142.09      129.54      4.86 o
   3   7   4       10.10        5.21      2.92 o
   4   7   4       14.80        9.17      2.99 o
   5   7   4      163.67      138.28      9.10 o
   6   7   4       45.99       61.82      8.79 o
  -8   8   4        1.11        3.98      4.93 o
  -7   8   4       30.13       42.44      4.12 o
  -6   8   4      263.15      258.80      8.14 o
  -5   8   4       25.65       17.68      3.51 o
  -4   8   4       33.61       41.37      4.19 o
  -3   8   4      174.62      230.88      6.76 o
  -2   8   4        4.39       -4.58      2.29 o
  -1   8   4      346.89      357.34      8.76 o
   0   8   4     1409.20     1581.67     21.76 o
   1   8   4       73.92       87.97      3.90 o
   2   8   4       18.24       11.02      2.75 o
   3   8   4        8.48        3.47      3.06 o
   4   8   4        0.58       -4.72      3.33 o
   5   8   4        0.05        2.07      4.90 o
  -7   9   4        4.02        8.29      3.78 o
  -6   9   4        0.25        5.51      3.66 o
  -5   9   4       13.14       13.84      4.30 o
  -4   9   4        9.35        1.92      4.05 o
  -3   9   4      263.86      285.27     10.98 o
  -2   9   4        0.29       -5.21      2.60 o
  -1   9   4      401.77      394.71      8.65 o
   0   9   4      202.02      246.30      6.86 o
   1   9   4      190.97      163.30      6.51 o
   2   9   4       26.64       25.76      3.91 o
   3   9   4       18.77        5.28      4.50 o
   4   9   4       22.98       17.91      4.46 o
  -7  10   4        4.72        3.59      4.59 o
  -6  10   4      101.25      108.73      7.62 o
  -5  10   4        7.61       11.50      4.56 o
  -4  10   4        0.03       -4.23      4.00 o
  -3  10   4       57.02       63.32     12.33 o
  -2  10   4       17.26       15.82      4.50 o
  -1  10   4        2.47       -4.43      2.94 o
   0  10   4        4.70        9.28      3.61 o
   1  10   4        5.24        3.02      3.47 o
   2  10   4       16.39       18.15      5.74 o
   3  10   4        6.00        1.41      4.74 o
  -5  11   4        9.12        2.50      4.86 o
  -4  11   4        0.20       -6.00      4.58 o
  -3  11   4        5.19        3.71      5.27 o
  -2  11   4        0.11        0.51      3.98 o
  -1  11   4        7.53       10.29      5.67 o
   0  11   4        0.27       -1.26      3.76 o
   1  11   4        2.82        0.42      4.01 o
  -2 -12   5       11.78        7.01      5.13 o
  -1 -12   5        7.46        8.51      4.81 o
   0 -12   5       18.33       19.15      4.90 o
   1 -12   5        2.36        5.15      8.69 o
   2 -12   5       29.31       34.73      6.01 o
   3 -12   5        3.86       -1.26      7.58 o
   4 -12   5        6.28        7.18      7.69 o
  -3 -11   5       63.04       74.32      8.49 o
  -2 -11   5       27.75       19.18      5.29 o
  -1 -11   5        0.80       -2.39      4.47 o
   0 -11   5        6.31        4.82      4.04 o
   1 -11   5       24.31       20.83      3.81 o
   2 -11   5        4.89       12.86      4.45 o
   3 -11   5       51.40       84.13     10.40 o
   4 -11   5       35.37       46.21      8.99 o
   5 -11   5        2.63       -3.80      9.69 o
   6 -11   5        0.01       -0.62      8.44 o
  -4 -10   5        0.47       -2.63      3.69 o
  -3 -10   5       22.30       10.64      4.17 o
  -2 -10   5       17.87        8.91      4.67 o
  -1 -10   5        0.94        0.79      3.73 o
   0 -10   5      128.72      117.62      5.77 o
   1 -10   5        2.22       -1.05      2.83 o
   2 -10   5       16.26       14.03      2.85 o
   3 -10   5      197.95      196.10     13.61 o
   4 -10   5      120.53      120.65     10.75 o
   5 -10   5       12.57       -0.19      6.35 o
   6 -10   5        8.23        3.62      6.05 o
  -5  -9   5       47.59       46.37      5.30 o
  -4  -9   5        0.13       -1.04      3.35 o
  -3  -9   5       21.69       14.12      3.74 o
  -2  -9   5        3.04       -3.18      2.59 o
  -1  -9   5      127.67      142.21      5.13 o
   0  -9   5      255.84      253.87      6.45 o
   1  -9   5       12.58       11.73      2.94 o
   2  -9   5      121.32      128.96      4.64 o
   3  -9   5        6.02        5.02      6.08 o
   4  -9   5      478.98      502.44     16.31 o
   5  -9   5       97.15       73.49      5.76 o
   6  -9   5       14.46       25.41      4.65 o
   7  -9   5        1.70        0.86      3.88 o
  -6  -8   5       19.72       23.62      4.65 o
  -5  -8   5      113.97      130.70      7.09 o
  -4  -8   5        5.03       12.91      3.07 o
  -3  -8   5       42.21       40.00      3.50 o
  -2  -8   5      101.82      104.73      4.66 o
  -1  -8   5       83.95       79.45      3.53 o
   0  -8   5       16.22       14.64      2.19 o
   1  -8   5       39.96       47.97      2.54 o
   2  -8   5       43.87       48.36      2.93 o
   3  -8   5       64.20       66.05      4.42 o
   4  -8   5      149.34      168.00     13.19 o
   5  -8   5        3.39       -3.48      3.58 o
   6  -8   5        0.59        0.48      4.63 o
   7  -8   5        9.30        3.43      3.51 o
   8  -8   5       61.78       86.46      5.32 o
  -7  -7   5        0.44       -6.58      3.34 o
  -6  -7   5       64.86       60.87      5.10 o
  -5  -7   5       11.21        4.12      3.10 o
  -4  -7   5        0.47       -2.70      2.20 o
  -3  -7   5      269.06      273.07      6.05 o
  -2  -7   5      212.27      204.35      7.33 o
  -1  -7   5       49.25       56.16      2.70 o
   0  -7   5        1.45       -3.05      1.93 o
   1  -7   5       35.87       34.98      2.22 o
   2  -7   5      375.20      420.39      6.49 o
   3  -7   5       71.98       68.87      3.06 o
   4  -7   5       46.02       32.08      3.11 o
   5  -7   5        1.00       -2.36      3.18 o
   6  -7   5       81.97       72.61      8.46 o
   7  -7   5        8.46       14.82      3.44 o
   8  -7   5       75.37       82.88      4.88 o
  -7  -6   5       12.20       21.37      3.80 o
  -6  -6   5      108.52      106.51      5.61 o
  -5  -6   5       17.09       14.08      3.11 o
  -4  -6   5      388.05      361.79      8.39 o
  -3  -6   5      218.96      197.35      4.19 o
  -2  -6   5      379.11      346.88      6.48 o
  -1  -6   5       98.78       94.86      3.21 o
   0  -6   5      216.77      175.87      4.13 o
   1  -6   5       82.20       76.30      2.48 o
   2  -6   5        1.61        6.61      1.81 o
   3  -6   5       67.25       79.48      3.09 o
   4  -6   5      198.44      191.13      5.29 o
   5  -6   5      164.88      156.44      5.22 o
   6  -6   5      133.75      131.61      5.87 o
   7  -6   5      222.09      199.28      6.83 o
   8  -6   5       72.21       70.72      5.68 o
  -8  -5   5       53.70       54.19      4.50 o
  -7  -5   5       24.97       28.49      3.67 o
  -6  -5   5       52.59       47.88      4.79 o
  -5  -5   5       56.65       79.43      4.47 o
  -4  -5   5      310.22      346.44      6.55 o
  -3  -5   5        6.12        5.16      1.84 o
  -2  -5   5     2660.64     2656.73     44.42 o
  -1  -5   5       10.58       27.08      1.77 o
   0  -5   5      903.65      729.99      8.72 o
   1  -5   5       70.63       64.45      2.04 o
   2  -5   5      501.65      493.09      5.82 o
   3  -5   5        3.84       22.52      1.71 o
   4  -5   5       51.98       62.03      2.65 o
   5  -5   5      366.70      390.08      8.09 o
   6  -5   5        7.10        2.52      2.38 o
   7  -5   5        2.71        7.53      3.05 o
   8  -5   5       19.34       10.53      3.10 o
  -8  -4   5       90.00       93.45      6.42 o
  -7  -4   5        0.99       -3.99      2.63 o
  -6  -4   5        8.51        2.65      3.05 o
  -5  -4   5       49.98       25.28      2.47 o
  -4  -4   5      796.61      825.54     10.43 o
  -3  -4   5      196.80      213.39      3.64 o
  -2  -4   5     1465.60     1233.09     15.32 o
  -1  -4   5       43.60       29.03      1.51 o
   0  -4   5     1451.14     1481.87     15.06 o
   1  -4   5      578.31      513.53      5.93 o
   2  -4   5      500.29      471.18      5.24 o
   3  -4   5       89.48       76.76      2.45 o
   4  -4   5       51.67       38.37      1.83 o
   5  -4   5      226.41      244.51      4.60 o
   6  -4   5       55.95       45.57      3.22 o
   7  -4   5      149.48      149.84      4.79 o
   8  -4   5       15.36        4.85      2.99 o
   9  -4   5       76.84       82.33      5.18 o
  -9  -3   5       23.08       34.63      3.75 o
  -8  -3   5       10.33        2.06      3.14 o
  -7  -3   5        4.21        8.40      2.80 o
  -6  -3   5        5.95        9.46      2.08 o
  -5  -3   5        9.69        4.30      1.29 o
  -4  -3   5      540.19      510.60      6.89 o
  -3  -3   5     1416.12     1545.68     16.30 o
  -2  -3   5      465.43      550.03      6.69 o
  -1  -3   5     1110.18     1070.59     13.96 o
   0  -3   5      438.56      527.14      5.73 o
   1  -3   5      430.21      323.25      3.92 o
   2  -3   5      165.83      130.95      2.21 o
   3  -3   5     1099.61     1207.28     14.64 o
   4  -3   5       59.48       59.12      2.14 o
   5  -3   5      131.57      135.98      3.25 o
   6  -3   5       23.26       24.20      2.42 o
   7  -3   5       13.27       14.11      2.67 o
   8  -3   5       24.10       21.64      3.46 o
   9  -3   5      191.52      167.56      9.84 o
  -9  -2   5       51.15       68.47      9.66 o
  -8  -2   5      213.07      197.57     10.30 o
  -7  -2   5       26.40       17.26      2.22 o
  -6  -2   5        1.15       -0.87      1.62 o
  -5  -2   5       64.87       70.35      2.47 o
  -4  -2   5       28.89       22.48      1.50 o
  -3  -2   5       34.17       60.76      1.92 o
  -2  -2   5      604.06      655.61      7.12 o
  -1  -2   5     1011.16      947.03      9.82 o
   0  -2   5       31.26       60.48      1.45 o
   1  -2   5     2794.21     2429.58     22.65 o
   2  -2   5      192.22      156.08      2.37 o
   3  -2   5      432.13      498.96      6.81 o
   4  -2   5      118.84      190.28      3.57 o
   5  -2   5      240.29      266.50      5.09 o
   6  -2   5        2.32        7.51      2.10 o
   7  -2   5       98.55       85.05      5.36 o
   8  -2   5       15.37       31.78      3.77 o
   9  -2   5       17.36       13.00      3.53 o
  -9  -1   5        1.09        4.04      3.57 o
  -8  -1   5      342.94      319.35      6.57 o
  -7  -1   5       56.46       65.98      3.00 o
  -6  -1   5       83.00       96.72      3.02 o
  -5  -1   5       15.95       10.30      1.50 o
  -4  -1   5      127.12      113.69      2.45 o
  -3  -1   5      706.93      735.70      8.78 o
  -2  -1   5       68.00       74.58      2.04 o
  -1  -1   5     2657.73     2689.59     27.20 o
   0  -1   5     1723.42     1684.54     14.49 o
   1  -1   5      774.40      542.42      5.73 o
   2  -1   5     1223.35     1339.13     13.35 o
   3  -1   5      397.72      497.79      7.28 o
   4  -1   5        4.02       29.73      1.94 o
   5  -1   5     1084.64     1035.21     13.17 o
   6  -1   5        3.95       12.50      3.21 o
   7  -1   5       56.08       65.33      3.97 o
   8  -1   5       21.19        2.69      2.59 o
  -9   0   5        7.08        4.37      7.94 o
  -8   0   5      167.01      182.68     14.82 o
  -7   0   5       72.56       56.09      3.57 o
  -6   0   5       13.90        8.75      1.82 o
  -5   0   5      283.41      226.18      7.06 o
  -4   0   5       66.74       77.64      2.42 o
  -3   0   5      269.39      233.33      4.00 o
  -2   0   5       40.33       28.62      1.12 o
  -1   0   5      654.69      585.20      6.65 o
   0   0   5       37.00       52.23      1.42 o
   1   0   5       28.36       48.49      1.43 o
   2   0   5     2532.41     2870.81     27.65 o
   3   0   5      260.32      264.37      4.12 o
   4   0   5      171.94      118.01      2.87 o
   5   0   5        1.85        2.86      1.47 o
   6   0   5        4.16       15.41      2.53 o
   7   0   5       18.91       11.61      2.89 o
   8   0   5        2.63        5.29      4.15 o
  -9   1   5      172.10      143.10     14.77 o
  -8   1   5        0.48        1.76      7.08 o
  -7   1   5      200.22      170.08     13.26 o
  -6   1   5        5.08        6.56      1.81 o
  -5   1   5      333.62      283.53      5.79 o
  -4   1   5      238.95      190.54      3.52 o
  -3   1   5      184.44      192.26      3.53 o
  -2   1   5        3.51       11.12      0.89 o
  -1   1   5        0.68       -0.04      0.71 o
   0   1   5       10.48       31.25      1.08 o
   1   1   5        7.92       21.57      1.15 o
   2   1   5      354.77      375.07      4.43 o
   3   1   5      474.05      533.48      6.54 o
   4   1   5      281.40      281.42      4.64 o
   5   1   5     1076.59     1157.41     17.90 o
   6   1   5      100.27       75.33      4.21 o
   7   1   5       25.01       22.96      3.22 o
   8   1   5        0.61       -1.61      2.56 o
  -9   2   5        8.85       12.71      8.89 o
  -8   2   5       21.87       30.49      8.74 o
  -7   2   5      281.11      282.39     16.93 o
  -6   2   5        3.87       15.05      2.13 o
  -5   2   5     1288.72     1291.92     20.95 o
  -4   2   5       94.17       85.41      3.77 o
  -3   2   5      350.81      427.02      6.38 o
  -2   2   5      616.72      556.85      5.89 o
  -1   2   5       92.03       85.32      1.82 o
   0   2   5      137.36      110.22      2.18 o
   1   2   5      369.62      283.54      3.97 o
   2   2   5     1146.84     1269.96     13.18 o
   3   2   5       76.83       93.50      2.17 o
   4   2   5      145.93      159.09      3.57 o
   5   2   5      573.60      538.77     11.30 o
   6   2   5        0.04        7.42      2.73 o
   7   2   5       41.57       26.62      3.44 o
   8   2   5        2.66        4.74      3.15 o
  -9   3   5        4.29       -2.96      7.58 o
  -8   3   5        0.30        0.80      6.98 o
  -7   3   5       31.13       46.31      8.54 o
  -6   3   5      124.82      151.10      5.19 o
  -5   3   5       48.44       45.34      2.38 o
  -4   3   5     1037.68     1108.47     14.58 o
  -3   3   5      131.67      120.39      2.78 o
  -2   3   5      141.12      182.61      2.81 o
  -1   3   5        0.82        0.21      0.84 o
   0   3   5      212.03      230.29      3.52 o
   1   3   5        5.11        0.00      1.01 o
   2   3   5      286.61      413.93      5.64 o
   3   3   5     1026.17     1167.59     13.99 o
   4   3   5      127.85      126.35      4.06 o
   5   3   5     1667.39     1615.74     27.69 o
   6   3   5      368.35      390.96      9.53 o
   7   3   5       30.27       14.64      3.26 o
  -9   4   5       67.42       99.96     13.06 o
  -8   4   5        2.19        4.62      7.08 o
  -7   4   5      142.40      165.25     13.36 o
  -6   4   5      156.31      169.82      6.96 o
  -5   4   5      291.07      286.86      7.25 o
  -4   4   5     1600.84     1542.53     26.88 o
  -3   4   5      234.88      248.26      4.34 o
  -2   4   5      503.04      634.34      7.16 o
  -1   4   5      491.15      477.21      6.97 o
   0   4   5     1233.45     1423.61     14.86 o
   1   4   5      146.92      178.39      3.13 o
   2   4   5       12.01       27.01      1.60 o
   3   4   5      105.33      104.93      2.80 o
   4   4   5        4.15       -3.29      3.53 o
   5   4   5      599.58      569.61     14.57 o
   6   4   5        4.70        1.74      3.57 o
   7   4   5        0.08       -0.58      2.88 o
  -7   5   5       65.47       54.41      3.67 o
  -6   5   5       18.90        7.24      2.06 o
  -5   5   5       18.55       12.42      1.64 o
  -4   5   5      237.56      224.66      6.04 o
  -3   5   5      183.46      177.08      3.85 o
  -2   5   5       12.61       14.90      1.70 o
  -1   5   5      224.36      201.02      3.95 o
   0   5   5        5.03       10.30      1.56 o
   1   5   5       60.59       50.89      1.99 o
   2   5   5       90.68       88.51      2.87 o
   3   5   5      293.99      277.60      5.19 o
   4   5   5        5.43       -0.21      2.07 o
   5   5   5        6.25        4.11      3.62 o
   6   5   5       49.09       55.79      5.50 o
   7   5   5        3.13       -0.44      3.03 o
  -8   6   5       26.83       29.20      4.09 o
  -7   6   5        0.08       -4.91      2.45 o
  -6   6   5       32.73       42.46      3.93 o
  -5   6   5       18.96       21.40      2.51 o
  -4   6   5       47.23       47.79      3.32 o
  -3   6   5       41.55       35.84      2.37 o
  -2   6   5      157.76      163.57      3.65 o
  -1   6   5     1071.69     1090.55     14.28 o
   0   6   5      169.42      169.82      3.86 o
   1   6   5        2.83        1.17      1.69 o
   2   6   5       58.44       61.61      2.58 o
   3   6   5        0.50       -0.71      1.77 o
   4   6   5        2.76        0.48      2.11 o
   5   6   5        0.57       -4.77      3.91 o
   6   6   5       19.54       17.27      4.11 o
  -8   7   5        5.84        6.44      2.86 o
  -7   7   5       11.40        8.03      3.06 o
  -6   7   5        0.45       -2.35      2.66 o
  -5   7   5        5.15       -2.55      2.74 o
  -4   7   5        3.58        0.61      3.03 o
  -3   7   5      231.75      210.47      6.29 o
  -2   7   5      115.26      106.88      4.07 o
  -1   7   5     2517.13     2601.09     56.28 o
   0   7   5      126.01      170.44      4.88 o
   1   7   5      272.60      277.20      6.18 o
   2   7   5       10.44       12.11      2.40 o
   3   7   5       36.16       43.11      3.32 o
   4   7   5       69.76       76.18      4.80 o
   5   7   5       45.90       42.12      4.86 o
  -8   8   5       25.51       22.61      3.68 o
  -7   8   5       56.98       76.57      5.41 o
  -6   8   5       62.47       41.11      4.40 o
  -5   8   5       15.18        7.38      3.32 o
  -4   8   5      167.36      140.16      6.94 o
  -3   8   5       20.22       27.98      6.29 o
  -2   8   5       51.91       52.37      3.54 o
  -1   8   5      343.99      377.98      8.25 o
   0   8   5       35.55       47.06      4.69 o
   1   8   5        9.23        8.80      2.66 o
   2   8   5       20.10       33.26      3.01 o
   3   8   5      105.57      112.16      4.97 o
   4   8   5      143.71      145.90      6.44 o
  -7   9   5        6.88       10.74      4.35 o
  -6   9   5       20.75       12.08      6.10 o
  -5   9   5       38.86       49.80      6.25 o
  -4   9   5        0.04       -0.91      4.06 o
  -3   9   5      269.87      277.01     10.94 o
  -2   9   5      148.14      178.02      6.17 o
  -1   9   5       67.55       62.40      4.03 o
   0   9   5        1.99        0.64      3.25 o
   1   9   5       63.21       60.15      4.69 o
   2   9   5        7.60        7.78      3.19 o
   3   9   5        1.11       -5.76      3.51 o
  -6  10   5        2.97        9.38      4.72 o
  -5  10   5       15.44       35.74      5.64 o
  -4  10   5        7.00        9.81      6.96 o
  -3  10   5        4.06       -3.23      4.42 o
  -2  10   5        0.72       -0.37      3.66 o
  -1  10   5       23.61       21.65      3.75 o
   0  10   5       68.45       67.91      5.11 o
   1  10   5        1.09       -3.90      3.33 o
   2  10   5       47.02       52.44      5.86 o
  -5  11   5       38.88       40.17     10.25 o
  -4  11   5        2.13       -9.13      4.64 o
  -3  11   5       59.18       71.86      7.52 o
  -2  11   5       29.26       42.65      5.13 o
  -1  11   5       16.60       24.88      6.21 o
   0  11   5      242.51      303.73     11.91 o
  -1 -12   6        0.18       -4.32      6.93 o
   0 -12   6       15.84       19.70      5.72 o
   1 -12   6        0.02        5.73      7.28 o
   2 -12   6       74.30       80.05      7.27 o
   3 -12   6       30.91       20.09      8.69 o
   4 -12   6       24.50       40.34      8.34 o
  -3 -11   6        4.25       -6.33      5.13 o
  -2 -11   6       18.64       20.25      5.71 o
  -1 -11   6       12.27        7.23      4.96 o
   0 -11   6       14.61        7.82      4.96 o
   1 -11   6        3.92        1.16      3.52 o
   2 -11   6      176.85      213.08     12.16 o
   3 -11   6        0.16       -2.41      7.03 o
   4 -11   6       30.80       41.03      7.14 o
   5 -11   6        0.24       -9.17      5.35 o
  -4 -10   6       88.82       84.70      6.45 o
  -3 -10   6       15.37        5.13      4.17 o
  -2 -10   6        0.22       -8.86     10.50 o
  -1 -10   6       18.35       25.47     13.41 o
   0 -10   6       40.74       47.02      5.20 o
   1 -10   6        0.04        6.42      3.60 o
   2 -10   6      122.41      146.68      6.66 o
   3 -10   6      450.83      490.66     20.27 o
   4 -10   6      269.33      319.44     12.78 o
   5 -10   6       43.82       46.28      6.73 o
   6 -10   6        0.27       -9.01      4.79 o
  -5  -9   6       41.04       41.72      5.95 o
  -4  -9   6      112.20      111.32      6.34 o
  -3  -9   6       19.87       22.65      4.72 o
  -2  -9   6       72.01       80.65      5.35 o
  -1  -9   6      283.39      336.97      8.49 o
   0  -9   6       15.92       16.22      3.62 o
   1  -9   6        1.51       -2.88      3.32 o
   2  -9   6       36.26       51.76      3.63 o
   3  -9   6      229.87      310.25     29.28 o
   4  -9   6        1.83       -2.16      4.98 o
   5  -9   6        1.69        8.33      6.05 o
   6  -9   6       25.76       32.31      5.87 o
   7  -9   6        0.78       -3.54      4.32 o
  -6  -8   6        0.02       -6.98      3.63 o
  -5  -8   6        2.01       -4.21      3.45 o
  -4  -8   6      192.39      188.66      6.29 o
  -3  -8   6       90.05       87.77      4.91 o
  -2  -8   6      280.29      298.71      8.06 o
  -1  -8   6       38.84       43.86      3.47 o
   0  -8   6      169.52      162.96      8.79 o
   1  -8   6       17.92        9.62      1.86 o
   2  -8   6       48.76       51.47      3.01 o
   3  -8   6      647.78      728.63     16.55 o
   4  -8   6       31.86       43.92      4.94 o
   5  -8   6       20.47       11.05      4.07 o
   6  -8   6       86.71       89.70      6.57 o
   7  -8   6        0.05       -1.06      3.51 o
  -7  -7   6        5.28        8.66      3.86 o
  -6  -7   6        1.57       -4.48      3.15 o
  -5  -7   6        1.60        1.20      2.93 o
  -4  -7   6       57.88       69.85      3.50 o
  -3  -7   6       77.60       64.47      3.43 o
  -2  -7   6      143.35      130.37      3.98 o
  -1  -7   6       34.67       35.85      2.39 o
   0  -7   6      493.55      410.12      6.10 o
   1  -7   6       28.74       29.21      2.40 o
   2  -7   6       56.47       66.67      2.57 o
   3  -7   6      687.91      668.97     12.90 o
   4  -7   6      110.94      103.39      5.86 o
   5  -7   6      152.85      134.76      7.73 o
   6  -7   6        0.61        0.68      3.58 o
   7  -7   6        0.38       -4.02      3.18 o
   8  -7   6       44.11       43.88      4.43 o
  -7  -6   6       18.95       23.21      3.84 o
  -6  -6   6       12.32       15.60      3.89 o
  -5  -6   6       25.67       30.22      3.55 o
  -4  -6   6        7.17       17.09      2.86 o
  -3  -6   6       64.81       67.76      3.72 o
  -2  -6   6      423.04      368.77      6.36 o
  -1  -6   6      104.72      106.35      3.20 o
   0  -6   6      727.40      629.53      8.04 o
   1  -6   6       43.69       47.88      2.56 o
   2  -6   6       94.61      113.39      3.00 o
   3  -6   6      656.10      610.60      9.49 o
   4  -6   6       21.02       31.90      2.54 o
   5  -6   6       52.25       36.95      4.09 o
   6  -6   6       41.12       44.47      4.81 o
   7  -6   6       14.65        3.91      3.29 o
   8  -6   6       81.33      108.72      9.55 o
  -8  -5   6       66.70       87.26      5.71 o
  -7  -5   6       32.18       31.56      3.85 o
  -6  -5   6       75.38       75.47      4.53 o
  -5  -5   6        8.46        5.85      2.77 o
  -4  -5   6       64.37       68.51      4.86 o
  -3  -5   6      522.59      472.89      6.82 o
  -2  -5   6      298.92      322.28      5.28 o
  -1  -5   6       19.96       21.85      1.74 o
   0  -5   6      445.50      372.75      6.20 o
   1  -5   6       31.54       61.38      2.10 o
   2  -5   6     1116.43     1164.93     12.78 o
   3  -5   6     1064.84      973.25     12.57 o
   4  -5   6       34.13       36.30      2.07 o
   5  -5   6       17.05       12.93      2.58 o
   6  -5   6      622.82      519.50     12.24 o
   7  -5   6        8.27        4.45      3.10 o
   8  -5   6       99.70      102.33      6.21 o
  -8  -4   6       95.82      108.18      5.50 o
  -7  -4   6        4.41        8.84      3.00 o
  -6  -4   6      259.54      275.68      7.79 o
  -5  -4   6        0.45        7.20      2.64 o
  -4  -4   6      157.87      123.15      3.62 o
  -3  -4   6     3361.66     3219.05     35.00 o
  -2  -4   6     2257.29     2177.14     25.96 o
  -1  -4   6        4.66       21.14      1.46 o
   0  -4   6        0.12       28.23      1.59 o
   1  -4   6        5.57        6.05      1.10 o
   2  -4   6      601.34      654.79      7.01 o
   3  -4   6       18.22       14.58      1.62 o
   4  -4   6      228.14      261.93      5.12 o
   5  -4   6       41.34       50.63      3.09 o
   6  -4   6       69.97       65.31      4.92 o
   7  -4   6       11.18       12.76      3.66 o
   8  -4   6       22.39       26.10      3.95 o
  -9  -3   6        6.79       -0.80      3.04 o
  -8  -3   6        1.88       -3.38      3.03 o
  -7  -3   6       42.83       51.92      3.71 o
  -6  -3   6      387.11      428.51      8.32 o
  -5  -3   6        2.37        8.14      1.34 o
  -4  -3   6       64.83       65.56      2.30 o
  -3  -3   6      567.46      468.03      5.97 o
  -2  -3   6     2479.47     2493.46     29.28 o
  -1  -3   6      460.57      642.58      7.29 o
   0  -3   6      310.85      238.86      3.57 o
   1  -3   6      153.33      165.87      2.56 o
   2  -3   6     1468.26     1575.48     15.11 o
   3  -3   6      244.96      277.23      4.69 o
   4  -3   6      502.39      523.53      8.12 o
   5  -3   6        5.83        5.31      1.97 o
   6  -3   6       35.26       56.26      3.68 o
   7  -3   6      257.90      260.57      9.12 o
   8  -3   6        9.28        0.18      3.52 o
  -9  -2   6        0.24        0.12      2.92 o
  -8  -2   6       46.22       45.74      3.83 o
  -7  -2   6        2.00        4.72      2.47 o
  -6  -2   6      165.79      135.92      4.22 o
  -5  -2   6       54.70       36.94      1.80 o
  -4  -2   6       36.52       42.23      3.41 o
  -3  -2   6      850.73      786.68      9.07 o
  -2  -2   6      185.11      212.29      3.39 o
  -1  -2   6       48.09       27.38      1.45 o
   0  -2   6     2932.63     2571.87     24.03 o
   1  -2   6        0.27        1.03      0.79 o
   2  -2   6     1173.79     1374.26     13.28 o
   3  -2   6       26.94       52.91      2.20 o
   4  -2   6      261.58      248.48      6.38 o
   5  -2   6       17.05       25.62      2.20 o
   6  -2   6        1.21        0.76      2.28 o
   7  -2   6       87.17      104.33      6.24 o
   8  -2   6       13.57       26.34      7.18 o
  -9  -1   6       66.98       93.87      9.03 o
  -8  -1   6        5.86       -0.91      4.83 o
  -7  -1   6        1.92       -0.45      1.75 o
  -6  -1   6      175.15      168.96      4.40 o
  -5  -1   6        3.66        1.48      1.22 o
  -4  -1   6      718.61      698.12      9.25 o
  -3  -1   6     1959.08     2109.10     21.88 o
  -2  -1   6      640.40      435.27      5.41 o
  -1  -1   6     1850.28     2159.28     22.24 o
   0  -1   6     1799.62     1983.94     19.59 o
   1  -1   6     1247.44     1451.67     14.61 o
   2  -1   6      635.88      656.56      7.21 o
   3  -1   6       28.45       31.36      1.83 o
   4  -1   6        2.66        4.17      1.44 o
   5  -1   6      151.24      172.47      5.76 o
   6  -1   6       14.68       10.60      6.08 o
   7  -1   6       34.85       42.88      4.60 o
   8  -1   6        5.47       13.24      3.57 o
  -9   0   6      276.59      328.88     12.45 o
  -8   0   6        0.47       -4.47      2.24 o
  -7   0   6       10.52       10.67      1.83 o
  -6   0   6       10.44       10.48      1.55 o
  -5   0   6        2.10        8.82      1.25 o
  -4   0   6      104.73      127.14      2.79 o
  -3   0   6      857.01      943.39     11.79 o
  -2   0   6      118.84       83.79      2.00 o
  -1   0   6       47.81       38.90      1.51 o
   0   0   6     2467.65     2643.87     26.99 o
   1   0   6        5.79       42.95      1.37 o
   2   0   6       26.69       22.83      1.23 o
   3   0   6       66.25       59.29      1.99 o
   4   0   6        0.07       14.09      1.68 o
   5   0   6      169.98      176.95      6.07 o
   6   0   6        3.20       -3.27      2.55 o
   7   0   6      169.68      139.23      5.57 o
   8   0   6        5.19        6.25      4.05 o
  -9   1   6       42.42       72.78     11.60 o
  -8   1   6       61.75       48.96      9.12 o
  -7   1   6       56.92       74.66      3.19 o
  -6   1   6      105.72      104.13      3.19 o
  -5   1   6      279.24      286.48      5.41 o
  -4   1   6      299.44      279.78      4.41 o
  -3   1   6       29.19       27.90      2.32 o
  -2   1   6       15.53        6.34      0.93 o
  -1   1   6       40.12       63.85      1.93 o
   0   1   6      244.77      321.90      4.50 o
   1   1   6     1802.64     1751.17     18.51 o
   2   1   6      126.75      168.21      3.94 o
   3   1   6      200.98      254.86      3.58 o
   4   1   6      153.74      150.49      3.52 o
   5   1   6      763.71      718.89     15.21 o
   6   1   6        0.02       -5.52      3.77 o
   7   1   6        2.99        1.66      3.17 o
   8   1   6       48.23       57.43      4.30 o
  -9   2   6       18.49        9.39      8.34 o
  -8   2   6       32.27       38.73      8.49 o
  -7   2   6      393.08      370.20     12.93 o
  -6   2   6      158.81      183.15      4.18 o
  -5   2   6       87.44       60.59      2.62 o
  -4   2   6      441.45      471.99      7.28 o
  -3   2   6      966.34      936.85     11.98 o
  -2   2   6      186.99      162.32      2.73 o
  -1   2   6      408.04      524.95      6.76 o
   0   2   6       31.36       32.39      1.58 o
   1   2   6        4.13       20.14      1.35 o
   2   2   6       25.67       40.97      1.75 o
   3   2   6      525.08      563.59      6.77 o
   4   2   6       39.05       65.82      2.78 o
   5   2   6      739.19      729.38     14.35 o
   6   2   6       78.75       66.66      4.26 o
   7   2   6       51.70       62.25      4.48 o
  -9   3   6       74.81       76.40     12.06 o
  -8   3   6       16.94       12.06      7.18 o
  -7   3   6       39.89       31.20      3.31 o
  -6   3   6       21.95       16.32      2.15 o
  -5   3   6      326.37      312.76      5.32 o
  -4   3   6        4.39       15.73      2.37 o
  -3   3   6        9.24        9.40      1.53 o
  -2   3   6       59.87       95.73      2.38 o
  -1   3   6        6.70        3.29      1.02 o
   0   3   6      356.49      406.57      5.36 o
   1   3   6      124.74      125.19      2.89 o
   2   3   6        5.06        6.04      1.32 o
   3   3   6      207.17      205.73      3.63 o
   4   3   6     1087.74     1012.20     16.42 o
   5   3   6       53.55       66.94      4.30 o
   6   3   6        6.45       17.33      3.27 o
   7   3   6        0.23       -0.73      2.97 o
  -9   4   6       43.76       61.58     11.50 o
  -8   4   6        0.44       -4.42      6.43 o
  -7   4   6      517.91      493.56     12.04 o
  -6   4   6      159.69      131.21      4.24 o
  -5   4   6      325.97      331.44      5.74 o
  -4   4   6       84.23       72.65      3.60 o
  -3   4   6      794.93      907.27     12.93 o
  -2   4   6      258.89      232.50      4.03 o
  -1   4   6       98.34       91.85      2.81 o
   0   4   6       60.62       62.48      2.17 o
   1   4   6      154.74      193.12      3.68 o
   2   4   6      323.26      340.15      5.24 o
   3   4   6       81.01       89.77      3.11 o
   4   4   6      388.20      404.24     11.04 o
   5   4   6       25.93       36.03      3.72 o
   6   4   6      121.57      114.20      5.65 o
   7   4   6       13.80        5.23      3.28 o
  -8   5   6       16.96        3.21      2.55 o
  -7   5   6       66.60       50.49      4.92 o
  -6   5   6      156.37      175.26      8.71 o
  -5   5   6       67.14       64.73      3.39 o
  -4   5   6       24.56       18.95      1.78 o
  -3   5   6       59.63       64.97      2.76 o
  -2   5   6      119.73      108.99      3.24 o
  -1   5   6      352.86      404.82      7.07 o
   0   5   6       12.38       16.41      1.79 o
   1   5   6        7.06       -0.69      1.30 o
   2   5   6       60.47       64.70      2.52 o
   3   5   6       42.43       51.05      2.61 o
   4   5   6       65.05       81.55      3.59 o
   5   5   6       15.37       15.93      3.79 o
   6   5   6      114.86      118.26      8.15 o
  -9   6   6       87.79       95.67      6.49 o
  -8   6   6        0.34       -2.44      2.62 o
  -7   6   6        0.06       -5.22      2.61 o
  -6   6   6       63.92       53.93      3.99 o
  -5   6   6       46.74       48.80      3.96 o
  -4   6   6       30.32       34.86      2.99 o
  -3   6   6        0.06       -4.23      2.12 o
  -2   6   6        1.25       -1.27      1.70 o
  -1   6   6      740.46      807.30     11.36 o
   0   6   6       78.41      100.42      3.30 o
   1   6   6      577.39      615.32      8.84 o
   2   6   6       60.48       43.41      3.85 o
   3   6   6      136.72      119.05      4.60 o
   4   6   6      140.00      169.20      5.36 o
   5   6   6       70.72       66.80      5.28 o
   6   6   6       80.02       92.46      6.27 o
  -8   7   6        0.06       -0.40      2.92 o
  -7   7   6       76.02       69.89      4.72 o
  -6   7   6        0.53       -1.71      2.96 o
  -5   7   6        5.21        1.85      3.05 o
  -4   7   6        6.26        0.52      3.09 o
  -3   7   6      134.39      143.15      5.56 o
  -2   7   6      811.80      872.73     14.24 o
  -1   7   6       13.65       16.11      2.78 o
   0   7   6       12.12       15.57      2.53 o
   1   7   6        0.74       -1.82      2.03 o
   2   7   6        0.19       -0.44      2.11 o
   3   7   6       59.17       45.24      3.46 o
   4   7   6        0.68        3.96      2.81 o
   5   7   6        6.72       12.17      7.36 o
  -8   8   6        1.39        1.27      3.34 o
  -7   8   6        0.31       -1.45      3.25 o
  -6   8   6        0.06        1.92      3.32 o
  -5   8   6       36.34       39.83      4.39 o
  -4   8   6        0.37       -2.33      3.76 o
  -3   8   6      174.07      149.97      8.16 o
  -2   8   6      408.13      443.03      9.93 o
  -1   8   6        9.26       10.85      2.80 o
   0   8   6      274.63      275.84      7.15 o
   1   8   6       77.12       74.54      4.40 o
   2   8   6       31.68       30.06      3.36 o
   3   8   6        0.99       -0.13      3.29 o
   4   8   6        0.81       -0.09      3.36 o
  -7   9   6        0.32       -0.23      4.03 o
  -6   9   6       18.16       18.69      4.83 o
  -5   9   6        1.51       -2.10      7.46 o
  -4   9   6        0.75       -0.38     12.51 o
  -3   9   6       11.34        2.73      7.48 o
  -2   9   6        4.00        1.19      2.94 o
  -1   9   6      178.46      195.66      6.87 o
   0   9   6        3.19        6.19      3.40 o
   1   9   6        0.97       -1.67      3.23 o
   2   9   6       67.44       86.49      6.33 o
   3   9   6        0.59        4.71      7.03 o
  -6  10   6        8.31        7.80      4.87 o
  -5  10   6       41.63       38.39      5.97 o
  -4  10   6        0.75       -8.88      4.44 o
  -3  10   6       80.71       91.63      7.62 o
  -2  10   6       54.96       60.08      5.26 o
  -1  10   6       48.93       52.49      5.51 o
   0  10   6        0.04       -1.81      3.46 o
   1  10   6       16.60       13.63      4.08 o
  -4  11   6        0.15       -9.46      4.95 o
  -3  11   6       36.12       36.72      6.56 o
  -2  11   6        1.98       -0.86      5.04 o
  -1  11   6       16.23       12.92      6.14 o
  -1 -12   7       16.06       18.58      5.44 o
   0 -12   7       13.65        4.03      4.82 o
   1 -12   7        1.52        1.06      6.34 o
   2 -12   7        6.68        8.85      6.30 o
   3 -12   7        6.18       -8.55      9.84 o
  -3 -11   7       11.38       12.26      5.91 o
  -2 -11   7       18.76        1.34      6.98 o
  -1 -11   7       10.56        5.00      4.48 o
   0 -11   7        4.95        0.24      4.92 o
   1 -11   7       11.35        7.75      3.99 o
   2 -11   7      119.03      137.03      9.47 o
   3 -11   7       86.91      112.69      9.34 o
   4 -11   7       38.68       31.84      6.96 o
   5 -11   7       55.56       57.83      7.74 o
  -4 -10   7       21.49       18.29      4.51 o
  -3 -10   7        2.48       -4.35      7.51 o
  -2 -10   7        1.06       -6.94      4.94 o
  -1 -10   7       10.65       -0.22      3.95 o
   0 -10   7        7.35        5.68      4.01 o
   1 -10   7        8.97        2.84      3.15 o
   2 -10   7       53.59       79.16      6.72 o
   3 -10   7        5.42        2.81      6.01 o
   4 -10   7        5.38        5.15      5.69 o
   5 -10   7        0.46      -11.44      7.41 o
   6 -10   7        0.27       -2.38      6.86 o
  -5  -9   7        0.02       -4.95      4.37 o
  -4  -9   7        0.40       -5.01      3.47 o
  -3  -9   7        0.14       -6.87      3.89 o
  -2  -9   7        7.89       12.11      3.76 o
  -1  -9   7       12.04        9.76      3.25 o
   0  -9   7       66.31       58.64      7.56 o
   1  -9   7       10.35        6.75      3.06 o
   2  -9   7      899.36      986.99     15.97 o
   3  -9   7      466.74      458.02     19.26 o
   4  -9   7       50.41       38.95      6.29 o
   5  -9   7      135.57      130.31      8.70 o
   6  -9   7        4.94       -7.23      4.77 o
  -6  -8   7       31.10       33.11      5.03 o
  -5  -8   7       24.97        8.95      4.68 o
  -4  -8   7        7.25        2.11      3.55 o
  -3  -8   7       29.05       25.45      4.31 o
  -2  -8   7       31.80       40.37      3.83 o
  -1  -8   7       60.46       68.79      3.76 o
   0  -8   7       19.31       27.24      2.87 o
   1  -8   7       23.01       32.16      2.96 o
   2  -8   7      467.49      488.86      9.28 o
   3  -8   7      518.46      559.76     12.07 o
   4  -8   7       62.91       74.55      5.77 o
   5  -8   7      208.56      212.73      9.81 o
   6  -8   7        2.69        0.65      4.38 o
   7  -8   7       61.58       78.39      6.53 o
  -7  -7   7        9.29        9.47      5.65 o
  -6  -7   7       10.15        1.17      3.35 o
  -5  -7   7        0.01       -5.54      2.77 o
  -4  -7   7      272.38      284.57      6.34 o
  -3  -7   7       26.19       22.13      2.75 o
  -2  -7   7       20.98       17.02      2.20 o
  -1  -7   7      495.60      499.78      7.69 o
   0  -7   7       57.46       51.92      2.46 o
   1  -7   7       69.71       83.59      3.14 o
   2  -7   7       17.17       34.01      2.64 o
   3  -7   7        2.54       -1.78      2.55 o
   4  -7   7        0.02        3.46      3.48 o
   5  -7   7      379.41      389.47     10.97 o
   6  -7   7       30.41       41.01      6.87 o
   7  -7   7        1.00       -2.50      3.28 o
  -7  -6   7        0.24       -1.09      3.16 o
  -6  -6   7        0.15       -4.55      2.85 o
  -5  -6   7       13.41       23.61      3.50 o
  -4  -6   7     1132.93     1206.65     18.05 o
  -3  -6   7      226.60      253.59      5.86 o
  -2  -6   7       47.49       47.31      2.63 o
  -1  -6   7      134.35      145.22      3.47 o
   0  -6   7       20.89       16.26      1.74 o
   1  -6   7        4.29       23.73      2.30 o
   2  -6   7      137.65      146.51      3.50 o
   3  -6   7      186.99      212.65      6.73 o
   4  -6   7       42.80       56.64      4.54 o
   5  -6   7      162.35      195.01      7.36 o
   6  -6   7       19.87       43.71      4.51 o
   7  -6   7       54.55       59.77      4.76 o
   8  -6   7       28.55       24.02      4.14 o
  -8  -5   7       15.01       13.43      3.80 o
  -7  -5   7        0.13       -1.97      3.94 o
  -6  -5   7        2.22       -4.30      2.78 o
  -5  -5   7        1.33       10.45      3.00 o
  -4  -5   7     1192.54     1226.20     19.10 o
  -3  -5   7        9.23        6.31      1.66 o
  -2  -5   7      193.75      194.89      4.38 o
  -1  -5   7      896.30      804.51      9.75 o
   0  -5   7      433.08      358.71      5.32 o
   1  -5   7       20.47       46.11      2.01 o
   2  -5   7     1158.33     1169.21     13.04 o
   3  -5   7      192.86      208.24      4.49 o
   4  -5   7        0.28       -2.34      1.76 o
   5  -5   7       11.97        9.58      3.41 o
   6  -5   7       81.48       74.47      5.04 o
   7  -5   7       10.71        6.21      3.28 o
   8  -5   7        0.08       -3.05      3.70 o
  -8  -4   7        0.17       -1.99      3.16 o
  -7  -4   7       17.22       32.68      4.48 o
  -6  -4   7        3.25       -0.83      2.71 o
  -5  -4   7        4.89        6.35      2.68 o
  -4  -4   7        6.34       36.71      3.29 o
  -3  -4   7      168.61      137.88      3.51 o
  -2  -4   7        3.90        7.56      1.55 o
  -1  -4   7      888.05      893.13     10.46 o
   0  -4   7      569.79      458.19      6.39 o
   1  -4   7      216.64      192.84      3.44 o
   2  -4   7      260.90      274.05      4.08 o
   3  -4   7      705.33      720.51      9.89 o
   4  -4   7        6.76        6.53      1.70 o
   5  -4   7        9.84       11.52      3.25 o
   6  -4   7      278.48      241.95      7.92 o
   7  -4   7       14.62       15.47      4.92 o
   8  -4   7        8.40        8.60      4.00 o
  -8  -3   7       71.68       75.05      6.10 o
  -7  -3   7       24.07       36.03      3.58 o
  -6  -3   7      117.87      102.13      4.94 o
  -5  -3   7       43.61       50.11      2.84 o
  -4  -3   7      161.08      161.74      3.71 o
  -3  -3   7      113.98       82.63      2.70 o
  -2  -3   7      734.42      634.32      8.90 o
  -1  -3   7     1630.81     1564.41     16.94 o
   0  -3   7     1127.04      916.15     10.55 o
   1  -3   7       40.48       27.04      1.42 o
   2  -3   7      178.97      274.07      3.78 o
   3  -3   7     1637.73     1552.59     18.96 o
   4  -3   7       49.93       41.15      2.50 o
   5  -3   7      631.42      651.02     13.91 o
   6  -3   7      114.02       93.52      9.09 o
   7  -3   7        4.17        3.69      3.33 o
   8  -3   7        0.55       -3.07      3.49 o
  -9  -2   7        8.28        6.12      3.15 o
  -8  -2   7      131.12      124.09      6.79 o
  -7  -2   7      108.06      120.14      6.89 o
  -6  -2   7       73.63       77.85      3.71 o
  -5  -2   7        7.79        8.16      1.41 o
  -4  -2   7      132.25      155.39      3.38 o
  -3  -2   7      526.42      531.65      6.59 o
  -2  -2   7     3367.83     3225.48     34.94 o
  -1  -2   7      853.12      800.60      9.24 o
   0  -2   7      918.40      859.09      9.85 o
   1  -2   7      225.38      238.15      5.56 o
   2  -2   7       77.30      103.96      2.35 o
   3  -2   7     1490.35     1368.67     18.08 o
   4  -2   7       28.49       38.64      2.41 o
   5  -2   7      275.51      253.98      9.16 o
   6  -2   7      345.28      316.83     19.36 o
   7  -2   7        8.54       15.70      3.78 o
   8  -2   7        0.08       -2.03      3.35 o
  -9  -1   7        5.04       -0.12      3.15 o
  -8  -1   7       74.23       67.04      5.95 o
  -7  -1   7       61.14       65.84      3.22 o
  -6  -1   7      875.28      884.00     14.00 o
  -5  -1   7      485.09      404.57      5.88 o
  -4  -1   7      312.31      328.00      5.01 o
  -3  -1   7     1462.15     1327.66     13.62 o
  -2  -1   7      215.02      138.17      2.90 o
  -1  -1   7        3.56       43.74      1.78 o
   0  -1   7        0.15       23.53      1.52 o
   1  -1   7      158.18      169.70      3.00 o
   2  -1   7       15.25        8.47      1.11 o
   3  -1   7      969.76      983.79     12.46 o
   4  -1   7       12.87       32.35      2.12 o
   5  -1   7      511.06      471.62     16.37 o
   6  -1   7       92.09       87.15      6.08 o
   7  -1   7       66.44       87.02      7.21 o
   8  -1   7        0.03       -1.52      3.33 o
  -9   0   7       10.31       16.50      3.20 o
  -8   0   7        7.27        4.17      2.55 o
  -7   0   7       34.44       29.76      2.97 o
  -6   0   7      134.92      123.49      4.29 o
  -5   0   7      171.55      163.07      4.69 o
  -4   0   7       78.78       93.95      3.03 o
  -3   0   7     1183.17     1049.77     12.24 o
  -2   0   7      662.28      709.95      8.22 o
  -1   0   7      437.25      410.32      5.70 o
   0   0   7       10.73       29.85      1.65 o
   1   0   7        1.84        7.43      0.93 o
   2   0   7       59.65       84.91      2.38 o
   3   0   7      461.36      457.08      5.91 o
   4   0   7      153.50      187.30      4.47 o
   5   0   7     1116.51     1089.11     41.11 o
   6   0   7      134.15      141.33      6.47 o
   7   0   7       59.58       78.28      6.06 o
   8   0   7       26.08       18.55      4.22 o
  -9   1   7        0.83       -6.19      3.09 o
  -8   1   7       20.06       14.98      2.20 o
  -7   1   7       79.01       68.86      3.43 o
  -6   1   7       78.43       72.54      3.49 o
  -5   1   7       64.21       98.90      3.07 o
  -4   1   7      142.51      162.97      3.73 o
  -3   1   7     2444.11     2484.26     27.10 o
  -2   1   7        1.59       -0.15      1.02 o
  -1   1   7      802.94      700.19      8.68 o
   0   1   7     1089.22     1146.08     12.75 o
   1   1   7      371.67      301.53      4.53 o
   2   1   7       30.46       45.08      2.10 o
   3   1   7        4.19        2.48      1.26 o
   4   1   7      121.51      113.54      5.05 o
   5   1   7      423.27      422.86     17.87 o
   6   1   7       21.36       22.49      3.42 o
   7   1   7      153.75      152.40      6.24 o
  -9   2   7       66.20      119.80     14.01 o
  -8   2   7       16.04        6.46      2.15 o
  -7   2   7      107.98      111.83      4.12 o
  -6   2   7       60.28       70.14      4.29 o
  -5   2   7      252.35      264.13      4.99 o
  -4   2   7       52.03       52.01      3.22 o
  -3   2   7     2327.55     2444.16     28.79 o
  -2   2   7      297.14      292.31      4.07 o
  -1   2   7      300.97      381.00      5.53 o
   0   2   7     1340.04     1550.58     16.85 o
   1   2   7      110.81       97.75      2.78 o
   2   2   7      357.11      405.38      5.74 o
   3   2   7      158.06      162.33      4.59 o
   4   2   7      362.30      433.29      8.76 o
   5   2   7       44.59       48.92      3.92 o
   6   2   7        4.30       -1.92      2.82 o
   7   2   7      178.76      168.58      8.61 o
  -9   3   7      129.54      179.72     15.82 o
  -8   3   7       97.44      107.81      5.03 o
  -7   3   7       18.15       11.65      2.88 o
  -6   3   7       63.36       60.91      3.25 o
  -5   3   7      158.54      151.80      4.11 o
  -4   3   7        5.67       -0.95      1.78 o
  -3   3   7      169.88      155.95      3.69 o
  -2   3   7       18.26        3.45      1.31 o
  -1   3   7        9.10       14.87      1.66 o
   0   3   7      219.54      197.76      3.77 o
   1   3   7      178.23      176.70      3.52 o
   2   3   7       76.53       92.65      3.27 o
   3   3   7      227.29      190.38      4.20 o
   4   3   7      365.00      345.66      7.70 o
   5   3   7       21.86        8.51      4.55 o
   6   3   7        8.45        6.29      3.18 o
   7   3   7       22.38       21.87      3.93 o
  -9   4   7      133.77      176.56     15.92 o
  -8   4   7        5.03        3.66      3.62 o
  -7   4   7      152.78      174.85      7.66 o
  -6   4   7       60.96       75.01      3.60 o
  -5   4   7       31.44       31.92      3.84 o
  -4   4   7       37.67       48.21      2.32 o
  -3   4   7       30.13       33.20      2.08 o
  -2   4   7       57.68       64.39      2.38 o
  -1   4   7        2.00       -2.15      1.07 o
   0   4   7      107.79      114.23      3.02 o
   1   4   7       91.55       86.53      2.87 o
   2   4   7      196.79      237.06      4.76 o
   3   4   7      112.31      113.13      3.53 o
   4   4   7       49.17       45.48      3.11 o
   5   4   7       14.68        9.85      3.16 o
   6   4   7       17.43       19.22      3.75 o
  -9   5   7       68.30       72.23      7.48 o
  -8   5   7        0.31       -1.26      2.63 o
  -7   5   7        8.24        3.16      2.90 o
  -6   5   7       48.54       39.92      3.74 o
  -5   5   7        5.68        2.20      4.39 o
  -4   5   7       49.51       44.57      3.97 o
  -3   5   7       18.00       21.42      2.19 o
  -2   5   7        1.01       -2.81      1.53 o
  -1   5   7      247.61      200.53      4.55 o
   0   5   7      315.31      296.69      4.90 o
   1   5   7      633.54      613.82      8.79 o
   2   5   7       39.47       49.99      2.75 o
   3   5   7      263.09      238.15      5.77 o
   4   5   7      363.72      342.37      7.44 o
   5   5   7        0.01        1.26      3.15 o
   6   5   7       40.26       33.27      4.59 o
  -8   6   7        1.41       -1.48      2.99 o
  -7   6   7      236.59      229.35      7.58 o
  -6   6   7       32.02       23.34      3.63 o
  -5   6   7        7.52        0.03      2.95 o
  -4   6   7      154.21      153.81      6.55 o
  -3   6   7      355.82      344.68      9.95 o
  -2   6   7      806.02      761.79     11.94 o
  -1   6   7      137.05      143.94      4.50 o
   0   6   7      239.69      251.10      5.90 o
   1   6   7      386.28      411.06      7.86 o
   2   6   7       13.80       15.98      2.42 o
   3   6   7        0.45       -2.80      2.21 o
   4   6   7        6.82       10.23      2.88 o
   5   6   7       20.39       18.45      6.68 o
  -8   7   7        1.97       -1.95      3.20 o
  -7   7   7        0.18       -3.82      3.19 o
  -6   7   7        0.73        0.78      3.18 o
  -5   7   7        8.20       12.27      3.64 o
  -4   7   7      193.89      165.31      7.15 o
  -3   7   7      143.02      173.82      6.88 o
  -2   7   7      481.33      474.62      9.32 o
  -1   7   7      105.26      107.82      4.58 o
   0   7   7      174.47      176.51      5.69 o
   1   7   7       31.10       43.17      4.24 o
   2   7   7        9.75        4.35      2.64 o
   3   7   7       19.64       16.85      3.73 o
   4   7   7       82.35       81.39      5.49 o
  -7   8   7       11.16        7.89      4.16 o
  -6   8   7        0.24       -1.38      3.66 o
  -5   8   7       36.58       41.36      5.37 o
  -4   8   7       17.31       14.86      4.64 o
  -3   8   7        3.55        2.55      4.00 o
  -2   8   7        0.03       -3.56      2.54 o
  -1   8   7       19.95       13.29      3.03 o
   0   8   7        9.19       17.53      3.74 o
   1   8   7       33.66       37.67      4.19 o
   2   8   7       13.42        7.95      3.59 o
   3   8   7       19.53       13.16      5.13 o
  -6   9   7        1.49       -2.17      7.74 o
  -5   9   7       25.53       25.03      5.33 o
  -4   9   7       19.33       18.28      5.09 o
  -3   9   7       14.78       19.23      5.18 o
  -2   9   7       18.75       10.29      3.99 o
  -1   9   7        2.23        1.03      3.11 o
   0   9   7       67.56       89.33      5.47 o
   1   9   7        0.11       -5.38      3.21 o
   2   9   7       82.19       99.31     11.54 o
  -5  10   7       30.70       37.53      6.29 o
  -4  10   7        3.70        1.63      5.22 o
  -3  10   7        7.05        1.31      5.10 o
  -2  10   7       11.26       14.22      4.30 o
  -1  10   7      100.25      127.56     18.43 o
   0  10   7      179.61      206.74      7.96 o
   1  10   7        4.30       -2.08      3.80 o
   0 -12   8        0.25        0.32      7.91 o
   1 -12   8       15.35        7.35      9.87 o
   2 -12   8        9.76       16.46      6.50 o
  -3 -11   8        1.37      -10.22      6.76 o
  -2 -11   8       29.82       39.23      5.89 o
  -1 -11   8        9.96        3.00      7.71 o
   0 -11   8        1.11        3.06      4.36 o
   1 -11   8        8.24       20.09      6.44 o
   2 -11   8      342.40      396.85     13.96 o
   3 -11   8       65.09       64.10      8.38 o
   4 -11   8        0.53       -6.44      6.08 o
  -4 -10   8        5.78       -1.73      5.07 o
  -3 -10   8       10.05        7.28      7.48 o
  -2 -10   8        0.25       -6.29      3.97 o
  -1 -10   8       14.57       20.70      4.60 o
   0 -10   8        9.13       10.03      4.66 o
   1 -10   8        2.26        4.80      3.38 o
   2 -10   8        0.95       -4.80      4.26 o
   3 -10   8        0.05       -7.85      5.50 o
   4 -10   8       38.53       40.78      7.13 o
   5 -10   8        0.28       -6.12      5.52 o
  -5  -9   8        3.09        9.12      4.91 o
  -4  -9   8        3.55       -6.80      3.40 o
  -3  -9   8        0.36       -6.82      3.41 o
  -2  -9   8      180.13      165.92      7.05 o
  -1  -9   8       26.94       22.95      4.39 o
   0  -9   8        0.11       -3.71      3.11 o
   1  -9   8      132.00      168.45      6.53 o
   2  -9   8        0.01       -5.60      3.06 o
   3  -9   8        6.54        3.60      5.81 o
   4  -9   8       13.28        4.38      5.42 o
   5  -9   8        2.94       -3.38      5.35 o
   6  -9   8       31.23       32.16      5.91 o
  -6  -8   8        5.87       -1.23      4.03 o
  -5  -8   8       45.16       64.13      6.60 o
  -4  -8   8       15.06       10.84      3.67 o
  -3  -8   8        4.21        2.89      3.38 o
  -2  -8   8      136.55      121.27      5.61 o
  -1  -8   8      165.06      158.20      5.38 o
   0  -8   8       84.48       87.07      4.14 o
   1  -8   8       20.65       37.25      3.59 o
   2  -8   8        5.54       -0.40      2.56 o
   3  -8   8      219.30      198.87     10.09 o
   4  -8   8       15.82       17.82      5.44 o
   5  -8   8      229.03      231.92     10.53 o
   6  -8   8        6.36        0.24      4.65 o
   7  -8   8       28.39       23.21      5.46 o
  -7  -7   8        1.43       -4.51      3.85 o
  -6  -7   8        0.61       -1.83      3.59 o
  -5  -7   8        0.15       -1.05      3.36 o
  -4  -7   8       73.97       58.60      3.64 o
  -3  -7   8      133.87      144.81      5.41 o
  -2  -7   8       17.59       14.14      2.83 o
  -1  -7   8       33.63       31.51      2.97 o
   0  -7   8       89.53       79.38      3.40 o
   1  -7   8      436.97      409.96     12.01 o
   2  -7   8      153.85      160.61      4.79 o
   3  -7   8      144.84      123.35      5.63 o
   4  -7   8      164.71      159.21      7.38 o
   5  -7   8       82.20       71.62      5.68 o
   6  -7   8       16.89       10.08      4.49 o
   7  -7   8        6.37        4.95      4.48 o
  -7  -6   8        6.62        6.18      3.49 o
  -6  -6   8       44.04       43.01      4.20 o
  -5  -6   8       74.92       68.65      4.57 o
  -4  -6   8        6.62       -2.64      2.33 o
  -3  -6   8       78.25       73.90      3.55 o
  -2  -6   8       37.69       41.69      2.64 o
  -1  -6   8       60.26       62.75      2.99 o
   0  -6   8      143.42      127.93      4.90 o
   1  -6   8      509.04      461.49      7.36 o
   2  -6   8      784.14      746.20     10.46 o
   3  -6   8       15.62        9.73      2.88 o
   4  -6   8      361.56      343.23     10.00 o
   5  -6   8      154.16      133.22      6.80 o
   6  -6   8       83.41       82.76      5.58 o
   7  -6   8       41.93       49.97      5.47 o
  -8  -5   8        9.16        6.49      3.72 o
  -7  -5   8       21.08       27.38      3.90 o
  -6  -5   8       48.31       33.44      3.78 o
  -5  -5   8      133.05      132.94      5.68 o
  -4  -5   8       72.11       63.73      3.63 o
  -3  -5   8        1.70       -0.16      1.86 o
  -2  -5   8      144.72      125.80      3.75 o
  -1  -5   8       82.28       75.82      2.67 o
   0  -5   8       15.47       25.17      1.85 o
   1  -5   8       17.30       45.68      2.33 o
   2  -5   8     1399.41     1380.93     15.31 o
   3  -5   8       17.30       14.12      2.65 o
   4  -5   8      262.23      235.62      8.09 o
   5  -5   8      125.31      133.09      6.51 o
   6  -5   8       81.30       74.93      5.31 o
   7  -5   8       14.93        8.37      3.98 o
  -8  -4   8        8.25       13.24      3.62 o
  -7  -4   8       15.77       23.99      3.65 o
  -6  -4   8      100.49       83.80      4.81 o
  -5  -4   8       72.58       83.13      4.60 o
  -4  -4   8      521.31      492.92      9.47 o
  -3  -4   8      712.56      693.82      9.17 o
  -2  -4   8       40.11       30.99      2.16 o
  -1  -4   8      349.64      338.67      5.95 o
   0  -4   8      290.09      270.24      4.48 o
   1  -4   8      155.05      177.80      4.02 o
   2  -4   8      403.06      420.26      5.91 o
   3  -4   8       14.60       16.81      2.25 o
   4  -4   8       12.93       10.94      2.46 o
   5  -4   8      187.43      212.81      7.67 o
   6  -4   8       33.65       29.54      4.82 o
   7  -4   8       14.33       17.52      4.26 o
   8  -4   8        0.94        3.27      4.06 o
  -8  -3   8        7.55        5.92      3.27 o
  -7  -3   8       42.22       38.58      3.74 o
  -6  -3   8       71.40       75.53      5.34 o
  -5  -3   8      112.66      147.21      5.48 o
  -4  -3   8     1584.22     1551.48     19.60 o
  -3  -3   8        0.71        2.85      1.46 o
  -2  -3   8      164.42      154.93      4.09 o
  -1  -3   8     1565.59     1481.61     17.19 o
   0  -3   8       23.57       38.24      1.82 o
   1  -3   8      401.54      495.50      6.47 o
   2  -3   8      145.31      159.60      3.24 o
   3  -3   8      108.19      140.52      4.34 o
   4  -3   8      298.78      301.37      8.25 o
   5  -3   8      111.45      127.62     11.43 o
   6  -3   8       23.04       30.31      7.84 o
   7  -3   8        6.40        2.73      3.52 o
   8  -3   8      198.03      220.95      9.44 o
  -9  -2   8       38.41       40.06      3.96 o
  -8  -2   8        0.03       -5.55      2.77 o
  -7  -2   8        6.38        6.92      2.79 o
  -6  -2   8       15.22        9.60      2.81 o
  -5  -2   8       88.70      128.74      4.34 o
  -4  -2   8      523.88      496.40      7.11 o
  -3  -2   8       60.70       77.37      2.66 o
  -2  -2   8      631.64      667.99      9.29 o
  -1  -2   8      597.77      573.80      7.68 o
   0  -2   8       18.41       29.91      1.68 o
   1  -2   8      576.37      609.74      8.02 o
   2  -2   8      444.15      472.35      6.24 o
   3  -2   8        5.49       16.73      1.94 o
   4  -2   8      205.48      222.88      6.94 o
   5  -2   8       60.43       64.75      5.48 o
   6  -2   8      289.45      261.20     10.01 o
   7  -2   8        8.58       13.16      3.90 o
   8  -2   8        0.48       -2.16      4.09 o
  -9  -1   8       23.28       27.39      3.47 o
  -8  -1   8        1.34       -4.99      2.61 o
  -7  -1   8       23.88       26.07      3.11 o
  -6  -1   8        3.33        2.65      2.02 o
  -5  -1   8       28.50       25.01      2.51 o
  -4  -1   8      336.92      344.96      5.45 o
  -3  -1   8       14.54       21.15      1.39 o
  -2  -1   8       83.56       92.97      2.95 o
  -1  -1   8     1008.91      934.31     10.71 o
   0  -1   8      103.73       63.05      2.16 o
   1  -1   8       10.82        3.84      1.16 o
   2  -1   8      953.85      966.68     11.08 o
   3  -1   8       11.22       20.68      1.61 o
   4  -1   8      133.08      124.61      7.60 o
   5  -1   8       82.02       99.21      6.62 o
   6  -1   8       27.49       27.94      4.66 o
   7  -1   8        7.65        4.43      3.83 o
  -9   0   8       53.34       55.55      3.87 o
  -8   0   8        3.66        0.15      2.78 o
  -7   0   8      106.69      110.91      4.75 o
  -6   0   8       60.98       63.48      3.18 o
  -5   0   8       49.98       35.07      2.04 o
  -4   0   8       56.72       67.87      2.52 o
  -3   0   8       38.78       37.62      1.61 o
  -2   0   8       23.26       24.08      1.50 o
  -1   0   8     1409.36     1346.52     15.49 o
   0   0   8      675.69      545.38      6.68 o
   1   0   8      421.08      445.20      6.02 o
   2   0   8      278.71      250.02      4.73 o
   3   0   8      198.41      197.89      3.85 o
   4   0   8      107.64      104.16      5.25 o
   5   0   8       74.72       61.11      8.46 o
   6   0   8        4.06       14.59      9.17 o
   7   0   8       23.55       29.80      4.84 o
  -9   1   8       12.84        7.74      3.92 o
  -8   1   8       19.51       14.30      2.81 o
  -7   1   8      270.70      283.84      7.18 o
  -6   1   8       68.72       79.58      4.46 o
  -5   1   8      554.23      507.18      8.79 o
  -4   1   8      228.11      237.04      4.49 o
  -3   1   8      528.30      558.91      6.89 o
  -2   1   8       27.76       26.07      1.60 o
  -1   1   8      325.12      271.17      6.73 o
   0   1   8      401.03      364.74      5.33 o
   1   1   8      323.86      371.77      5.42 o
   2   1   8      663.41      609.69      8.78 o
   3   1   8     1900.32     1931.88     23.35 o
   4   1   8     1142.91     1099.13     22.04 o
   5   1   8      242.74      217.75      8.78 o
   6   1   8      116.16      118.83      6.44 o
   7   1   8       27.74       35.20      6.93 o
  -9   2   8        6.22       -5.60      3.15 o
  -8   2   8        7.25        7.89      2.95 o
  -7   2   8       38.69       27.26      3.62 o
  -6   2   8        2.38       -1.44      2.01 o
  -5   2   8     1071.24     1031.93     20.44 o
  -4   2   8      305.75      259.36      5.08 o
  -3   2   8       24.05       12.22      1.62 o
  -2   2   8      435.54      423.20      5.73 o
  -1   2   8      432.43      493.43      8.61 o
   0   2   8      468.37      521.77      6.95 o
   1   2   8        3.70        0.30      1.33 o
   2   2   8        9.00        0.78      1.34 o
   3   2   8      205.11      220.81      5.00 o
   4   2   8      188.98      161.93      5.29 o
   5   2   8      151.59      148.09      6.08 o
   6   2   8       29.87       37.37      6.01 o
   7   2   8       30.59       31.89      4.23 o
  -9   3   8        1.83        0.27      2.83 o
  -8   3   8       29.85       27.61      3.66 o
  -7   3   8      168.42      176.33      6.97 o
  -6   3   8       17.21       19.69      3.21 o
  -5   3   8      347.37      346.42      7.74 o
  -4   3   8      323.71      272.68      5.14 o
  -3   3   8      383.96      388.52      6.89 o
  -2   3   8       22.67       25.30      1.75 o
  -1   3   8       41.28       35.85      2.22 o
   0   3   8        0.48        0.08      1.44 o
   1   3   8       24.86       17.19      1.97 o
   2   3   8       31.70       28.80      2.20 o
   3   3   8      174.08      176.29      4.45 o
   4   3   8        3.52        4.55      2.20 o
   5   3   8      156.35      162.43      6.42 o
   6   3   8      138.91      151.72      6.56 o
  -9   4   8        0.14        1.03      2.82 o
  -8   4   8        0.24        2.22      2.68 o
  -7   4   8       58.58       58.93      4.43 o
  -6   4   8        6.61       12.03      3.18 o
  -5   4   8       40.37       60.47      7.53 o
  -4   4   8       88.91       72.78      3.85 o
  -3   4   8      217.55      274.43      5.16 o
  -2   4   8      431.64      464.26      6.84 o
  -1   4   8      341.80      282.04      5.43 o
   0   4   8        0.02        0.53      1.56 o
   1   4   8        1.96       -0.01      1.59 o
   2   4   8       73.33       73.57      3.34 o
   3   4   8       32.95       36.63      2.57 o
   4   4   8       21.07       28.80      2.63 o
   5   4   8       17.78       24.88      4.04 o
   6   4   8       86.47       90.09      7.35 o
  -8   5   8        0.82       -0.73      4.01 o
  -7   5   8        8.54        5.10      4.47 o
  -6   5   8        3.99        0.72      3.02 o
  -5   5   8       51.62       47.16      4.13 o
  -4   5   8        9.96        8.07      3.29 o
  -3   5   8     1063.60     1095.58     15.67 o
  -2   5   8      932.52      968.35     14.35 o
  -1   5   8      173.27      228.63      5.18 o
   0   5   8      786.41      810.54     12.46 o
   1   5   8      114.58      130.83      4.46 o
   2   5   8      156.59      170.19      5.57 o
   3   5   8        0.09       -0.81      2.67 o
   4   5   8        4.87        5.17      2.70 o
   5   5   8       22.32       26.83      5.83 o
  -8   6   8       48.04       53.88      4.47 o
  -7   6   8        2.50       -1.48      3.23 o
  -6   6   8        1.11        0.23      3.19 o
  -5   6   8       29.14       27.92      4.01 o
  -4   6   8        0.80       -8.71      4.36 o
  -3   6   8        8.51       -0.18      2.90 o
  -2   6   8       62.81       63.07      3.63 o
  -1   6   8       41.48       39.25      3.33 o
   0   6   8        6.19        0.08      2.29 o
   1   6   8       64.59       54.98      3.67 o
   2   6   8      235.31      246.31      6.76 o
   3   6   8       10.30        4.84      4.25 o
   4   6   8        0.81       -0.53      3.05 o
   5   6   8       32.94       30.44      5.64 o
  -7   7   8        1.31       -2.86      4.65 o
  -6   7   8       40.39       40.17      5.18 o
  -5   7   8       14.19        9.53      4.25 o
  -4   7   8      201.42      206.73      9.54 o
  -3   7   8       90.92       80.75      5.01 o
  -2   7   8        0.01       -5.10      2.55 o
  -1   7   8       53.16       45.50      3.61 o
   0   7   8      324.98      325.54      7.88 o
   1   7   8       63.84       64.72      4.77 o
   2   7   8        0.17       -1.99      3.24 o
   3   7   8       76.68       57.02      5.14 o
   4   7   8       19.40       14.74      5.16 o
  -7   8   8        5.76        0.61      4.10 o
  -6   8   8        2.55       -2.52      4.29 o
  -5   8   8       10.95        5.22      4.47 o
  -4   8   8        0.14       -4.85      4.06 o
  -3   8   8       21.66       12.72      4.31 o
  -2   8   8       28.79       18.48      3.39 o
  -1   8   8       18.67       11.19      3.31 o
   0   8   8        0.74       -4.15      3.15 o
   1   8   8       12.87        4.14      3.49 o
   2   8   8       83.65      105.54      9.24 o
   3   8   8        2.77        3.51      4.78 o
  -6   9   8       28.48       26.23      5.95 o
  -5   9   8       26.47       26.49      7.61 o
  -4   9   8      213.63      223.74     10.74 o
  -3   9   8        2.69       -5.31      4.38 o
  -2   9   8       21.51       13.45      4.05 o
  -1   9   8       20.65       25.35      4.49 o
   0   9   8        1.21       -0.44      3.54 o
   1   9   8        5.93        7.52      3.87 o
  -4  10   8       64.10       98.65     11.85 o
  -3  10   8       31.53       32.84      6.25 o
  -2  10   8       45.13       35.74      6.02 o
  -1  10   8       15.50       19.76      6.15 o
  -2 -11   9       15.89        7.52      8.59 o
  -1 -11   9        9.22        5.02      4.58 o
   0 -11   9        0.61       -3.22      4.22 o
   1 -11   9       11.98       14.61      6.57 o
   2 -11   9       21.60       26.00      5.50 o
   3 -11   9        0.56       -7.68      6.65 o
   4 -11   9       42.12       64.18     13.11 o
  -4 -10   9        2.98        2.88      5.10 o
  -3 -10   9       28.07       33.05      8.44 o
  -2 -10   9        0.22       -1.94      4.21 o
  -1 -10   9        7.68        3.66      4.08 o
   0 -10   9        9.71        4.72      4.04 o
   1 -10   9       22.11       15.37      3.88 o
   2 -10   9        9.34        5.28      4.82 o
   3 -10   9        0.59      -12.51      6.25 o
   4 -10   9      108.49      151.49     10.37 o
   5 -10   9        6.30        3.77      6.07 o
  -5  -9   9        4.45        7.72      5.13 o
  -4  -9   9       13.27        7.75      3.86 o
  -3  -9   9       11.85        9.34      3.97 o
  -2  -9   9       33.89       36.89      5.38 o
  -1  -9   9       23.84       16.95      4.41 o
   0  -9   9       18.10        8.25      3.34 o
   1  -9   9        6.35        2.54      3.22 o
   2  -9   9       76.88       88.95      6.20 o
   3  -9   9       78.40       60.19     13.76 o
   4  -9   9        2.94       -5.90      5.38 o
   5  -9   9        2.37       -4.89      5.33 o
   6  -9   9        6.64        6.35      5.42 o
  -6  -8   9        5.96       -0.81      4.24 o
  -5  -8   9       11.85       28.72      5.46 o
  -4  -8   9       45.21       36.40      4.35 o
  -3  -8   9      112.63      132.72      6.88 o
  -2  -8   9       21.41       40.73      3.90 o
  -1  -8   9       17.33       15.66      3.23 o
   0  -8   9       82.18       66.98      4.79 o
   1  -8   9        0.34       -3.00      2.83 o
   2  -8   9        8.94       -3.62      2.82 o
   3  -8   9       31.03       20.33      3.95 o
   4  -8   9       12.46       10.37     10.32 o
   5  -8   9       54.28       51.21      6.65 o
   6  -8   9        9.19       10.32      5.08 o
  -6  -7   9        9.21        6.50      4.01 o
  -5  -7   9        1.85        1.61      4.01 o
  -4  -7   9        2.66        1.89      3.23 o
  -3  -7   9       69.80       78.82      5.74 o
  -2  -7   9      422.45      410.19      9.78 o
  -1  -7   9        1.55       -4.28      2.14 o
   0  -7   9       28.14       27.19      2.83 o
   1  -7   9      376.26      388.10      9.23 o
   2  -7   9       71.51       83.02      4.00 o
   3  -7   9       84.34       84.16      5.03 o
   4  -7   9       14.28        5.87      4.91 o
   5  -7   9      111.15       84.09      7.30 o
   6  -7   9        2.44       -0.30      4.38 o
   7  -7   9      142.68      178.29     13.89 o
  -7  -6   9       20.02       28.00      4.26 o
  -6  -6   9        3.82       -3.41      3.08 o
  -5  -6   9      133.48      159.22      6.53 o
  -4  -6   9       56.90       41.99      3.46 o
  -3  -6   9      103.91      105.94      4.35 o
  -2  -6   9      470.60      433.02      7.50 o
  -1  -6   9       27.35       10.16      2.26 o
   0  -6   9        0.01        2.10      1.65 o
   1  -6   9       27.87       24.06      2.27 o
   2  -6   9        2.64       -1.19      2.18 o
   3  -6   9      401.84      407.32      8.22 o
   4  -6   9       42.17       51.56      5.03 o
   5  -6   9       38.90       44.94      5.93 o
   6  -6   9        0.14        0.07      4.00 o
   7  -6   9       54.48       54.83      6.45 o
  -7  -5   9       28.97       38.06      4.27 o
  -6  -5   9        1.69       -4.30      2.91 o
  -5  -5   9        0.00       -0.24      2.76 o
  -4  -5   9       36.32       19.45      2.92 o
  -3  -5   9      360.11      381.51      7.48 o
  -2  -5   9      113.11       90.74      4.90 o
  -1  -5   9       20.90       13.79      1.76 o
   0  -5   9        3.35        3.11      1.55 o
   1  -5   9     1579.54     1522.48     19.17 o
   2  -5   9       23.57       33.95      2.61 o
   3  -5   9      476.29      432.51      8.41 o
   4  -5   9        0.61       -1.40      3.55 o
   5  -5   9       29.56       19.91      4.34 o
   6  -5   9       50.44       42.58     11.13 o
   7  -5   9       19.91       27.30      8.49 o
  -8  -4   9       39.45       46.07      4.64 o
  -7  -4   9        1.61        3.59      3.18 o
  -6  -4   9       59.73       72.81      4.50 o
  -5  -4   9        0.12       -3.48      2.45 o
  -4  -4   9       21.26       17.83      3.19 o
  -3  -4   9        0.10       -3.40      1.70 o
  -2  -4   9      130.60      115.37      3.63 o
  -1  -4   9       92.73       85.32      2.75 o
   0  -4   9       51.09       61.45      2.34 o
   1  -4   9     1745.60     1649.77     19.18 o
   2  -4   9      157.05      148.07      3.60 o
   3  -4   9      106.16       99.77      3.42 o
   4  -4   9       51.79       49.22      5.73 o
   5  -4   9        7.30       -2.59      3.94 o
   6  -4   9       20.14       25.63      4.93 o
   7  -4   9       11.04        6.90      4.43 o
  -8  -3   9       52.25       63.82      4.61 o
  -7  -3   9        2.54        2.49      2.98 o
  -6  -3   9       83.17       75.23      6.23 o
  -5  -3   9      125.86       96.58      4.80 o
  -4  -3   9      224.23      225.86      5.59 o
  -3  -3   9      325.44      269.52      5.86 o
  -2  -3   9      594.76      614.22     10.89 o
  -1  -3   9       11.40        7.99      1.57 o
   0  -3   9      106.37      104.83      2.94 o
   1  -3   9     2196.76     1911.14     21.84 o
   2  -3   9      505.51      471.19      6.84 o
   3  -3   9        3.14        1.40      1.83 o
   4  -3   9      577.25      532.45     15.61 o
   5  -3   9        1.48       -4.64      3.74 o
   6  -3   9        8.67       11.29      4.33 o
   7  -3   9        1.35        1.79      3.99 o
  -8  -2   9       42.32       58.18      4.28 o
  -7  -2   9        6.48       -0.46      2.69 o
  -6  -2   9       84.20       70.05      4.09 o
  -5  -2   9       17.99       16.05      2.89 o
  -4  -2   9       13.82       11.54      1.97 o
  -3  -2   9      293.39      286.69      4.92 o
  -2  -2   9       84.68       64.47      2.56 o
  -1  -2   9      100.24       79.36      2.64 o
   0  -2   9       33.67       19.70      1.65 o
   1  -2   9      715.07      681.20      9.72 o
   2  -2   9      225.59      227.03      4.17 o
   3  -2   9       61.88       63.96      2.83 o
   4  -2   9       70.10       76.14      4.81 o
   5  -2   9       71.97       78.65      8.04 o
   6  -2   9       44.75       42.56      5.60 o
   7  -2   9       32.92       32.33      5.07 o
  -9  -1   9        4.21        0.56      3.01 o
  -8  -1   9        0.11       -3.20      2.80 o
  -7  -1   9        3.32        3.38      2.74 o
  -6  -1   9       34.24       26.93      3.14 o
  -5  -1   9      677.10      653.27     15.57 o
  -4  -1   9      410.14      382.62      6.69 o
  -3  -1   9      138.23      130.27      3.04 o
  -2  -1   9       33.37       26.36      1.93 o
  -1  -1   9      653.50      689.35      8.53 o
   0  -1   9     1295.11     1284.59     14.42 o
   1  -1   9      120.07      128.87      4.46 o
   2  -1   9       15.87       11.79      1.65 o
   3  -1   9        0.40        1.86      1.82 o
   4  -1   9     1170.95     1172.18     29.28 o
   5  -1   9       69.30       86.50      7.81 o
   6  -1   9       16.75       18.92      4.53 o
   7  -1   9       34.91       32.55      5.90 o
  -9   0   9       13.59        9.82      3.13 o
  -8   0   9       36.74       41.49      3.62 o
  -7   0   9        1.23       -2.44      2.68 o
  -6   0   9       50.98       53.60      3.63 o
  -5   0   9      954.73     1001.06     15.86 o
  -4   0   9       69.24       74.09      2.73 o
  -3   0   9      202.65      207.33      3.86 o
  -2   0   9        1.97        3.25      1.10 o
  -1   0   9       26.70       19.74      2.09 o
   0   0   9       35.29       25.91      1.73 o
   1   0   9      127.45      146.12      3.85 o
   2   0   9       83.71       98.86      3.44 o
   3   0   9      350.37      431.23      7.55 o
   4   0   9      325.48      318.16     16.32 o
   5   0   9      108.30      139.52      7.88 o
   6   0   9        4.45        5.56      4.12 o
   7   0   9        8.73        8.12      4.56 o
  -9   1   9        5.96        0.74      2.89 o
  -8   1   9        0.65        0.38      2.72 o
  -7   1   9       17.98       19.31      3.10 o
  -6   1   9       14.24       19.89      3.27 o
  -5   1   9      421.90      489.63     10.08 o
  -4   1   9      306.21      322.67      5.72 o
  -3   1   9      278.73      309.41      4.90 o
  -2   1   9      313.42      363.34      5.94 o
  -1   1   9        0.27        6.82      1.78 o
   0   1   9      157.66      196.41      3.89 o
   1   1   9      107.29      109.72      3.38 o
   2   1   9      500.72      562.37      8.65 o
   3   1   9      574.16      537.80      9.00 o
   4   1   9       20.19       15.60      4.23 o
   5   1   9      251.21      261.52     18.01 o
   6   1   9       58.13       56.49      7.63 o
   7   1   9      121.43      114.05      8.05 o
  -9   2   9       26.99       34.99      3.53 o
  -8   2   9       63.05       80.69      6.67 o
  -7   2   9        0.11       -2.44      3.81 o
  -6   2   9      129.43      131.28      5.74 o
  -5   2   9      154.09      140.48      7.03 o
  -4   2   9      198.04      182.22      5.25 o
  -3   2   9        1.81       -3.08      1.54 o
  -2   2   9        2.53        4.63      1.37 o
  -1   2   9      384.95      388.42      6.51 o
   0   2   9        0.89        2.63      1.51 o
   1   2   9       88.02       96.81      3.37 o
   2   2   9      400.21      447.05     10.43 o
   3   2   9       60.71       61.39      3.46 o
   4   2   9      121.58      118.46      7.70 o
   5   2   9        2.28       -3.86      3.30 o
   6   2   9        0.00        1.88      3.76 o
  -9   3   9        4.48        0.55      3.18 o
  -8   3   9       57.78       50.57      4.44 o
  -7   3   9      239.46      269.42      8.42 o
  -6   3   9       41.33       45.93      4.00 o
  -5   3   9       36.40       33.13      3.66 o
  -4   3   9       19.61       17.20      7.29 o
  -3   3   9      140.04      138.50      4.21 o
  -2   3   9      311.55      306.67      4.94 o
  -1   3   9      253.68      229.89      5.00 o
   0   3   9      244.87      237.68      4.54 o
   1   3   9        0.06       -3.01      1.65 o
   2   3   9      335.01      335.55      6.92 o
   3   3   9       78.90       83.31      3.79 o
   4   3   9       63.17       77.59      5.75 o
   5   3   9        0.03       -8.35      5.93 o
   6   3   9       28.75       13.29      5.90 o
  -8   4   9        0.79       -6.09      3.05 o
  -7   4   9        0.15       -0.79      3.35 o
  -6   4   9       47.96       52.99      4.36 o
  -5   4   9       70.88       68.25      4.81 o
  -4   4   9       39.85       41.24      4.09 o
  -3   4   9       44.14       32.16      3.34 o
  -2   4   9      583.57      591.57      9.86 o
  -1   4   9       74.07       61.22      3.00 o
   0   4   9       31.59       32.44      2.80 o
   1   4   9      263.28      229.13      5.58 o
   2   4   9      313.16      279.45      7.02 o
   3   4   9        1.29       -5.01      2.51 o
   4   4   9      215.69      204.38      7.53 o
   5   4   9       58.02       51.74      6.09 o
  -8   5   9       36.31       27.90      4.28 o
  -7   5   9       96.79      105.34      7.30 o
  -6   5   9        0.02       -1.32      3.22 o
  -5   5   9       51.77       55.75      4.70 o
  -4   5   9      598.64      579.54     16.15 o
  -3   5   9      379.06      391.29      8.13 o
  -2   5   9       12.03       14.07      2.69 o
  -1   5   9       85.45       89.06      4.63 o
   0   5   9       51.41       61.03      3.49 o
   1   5   9       83.77       84.20      4.23 o
   2   5   9       20.65       17.92      3.01 o
   3   5   9      134.06      126.88      6.57 o
   4   5   9       20.02       18.31      3.72 o
   5   5   9       59.26       51.41      6.34 o
  -8   6   9        1.84       -6.49      3.25 o
  -7   6   9       45.36       43.56      5.11 o
  -6   6   9        6.93        5.28      3.97 o
  -5   6   9        6.53        8.12      4.85 o
  -4   6   9      361.11      325.81     12.00 o
  -3   6   9       72.07       56.55      4.65 o
  -2   6   9      200.64      222.50      6.90 o
  -1   6   9      124.14      100.98      4.58 o
   0   6   9       94.61       82.17      4.39 o
   1   6   9       14.08       17.69      3.64 o
   2   6   9       32.14       19.08      3.30 o
   3   6   9        4.60        3.44      3.47 o
   4   6   9       31.78       38.52      4.49 o
  -7   7   9        9.73        1.28      4.09 o
  -6   7   9        3.49        1.91      4.26 o
  -5   7   9       11.98        7.62      4.54 o
  -4   7   9       47.86       36.95      8.49 o
  -3   7   9       47.71       57.98      6.16 o
  -2   7   9      164.28      187.17     11.66 o
  -1   7   9        3.14       -3.20      2.89 o
   0   7   9       34.83       28.09      4.07 o
   1   7   9       12.23        0.23      3.68 o
   2   7   9        6.96        0.70      3.92 o
   3   7   9        5.08       -1.31      4.56 o
  -6   8   9       12.12       -0.45      4.48 o
  -5   8   9       39.64       47.73     13.71 o
  -4   8   9       41.69       46.48      6.19 o
  -3   8   9        0.61       -2.20      4.53 o
  -2   8   9       89.64       88.55      6.41 o
  -1   8   9        5.00       -3.70      3.58 o
   0   8   9       21.30       15.38      3.93 o
   1   8   9        3.50       -0.62      3.57 o
   2   8   9      221.44      229.85     11.68 o
  -5   9   9       24.32       16.75      7.36 o
  -4   9   9        8.27        0.78      5.03 o
  -3   9   9       20.56       19.98      5.73 o
  -2   9   9       30.89       39.58      6.05 o
  -1   9   9       84.51      103.02     10.15 o
   0   9   9        5.62       -0.11      3.71 o
  -1 -11  10       14.48       13.78      5.04 o
   0 -11  10       49.00       47.55      6.00 o
   1 -11  10       68.26       82.58     11.65 o
   2 -11  10      101.45      115.29      9.51 o
   3 -11  10        1.81        6.76      7.23 o
  -3 -10  10       10.32       -0.20      6.78 o
  -2 -10  10       23.23       23.57      5.19 o
  -1 -10  10        0.18       -5.26      3.84 o
   0 -10  10       99.45      105.67      7.16 o
   1 -10  10        1.34        8.63      6.39 o
   2 -10  10      158.38      147.31     10.78 o
   3 -10  10      143.94      163.41     11.19 o
   4 -10  10        0.45        1.83      5.91 o
  -4  -9  10        0.33       -0.75      3.74 o
  -3  -9  10        1.60       -6.78      5.88 o
  -2  -9  10       25.48       27.16      4.88 o
  -1  -9  10        6.49       -0.23      4.81 o
   0  -9  10      117.80      135.62      7.37 o
   1  -9  10       20.76       21.43      3.81 o
   2  -9  10       31.47       26.31      5.09 o
   3  -9  10      114.15      140.51      9.80 o
   4  -9  10       24.01       19.02      6.58 o
   5  -9  10       58.91       53.26      7.29 o
  -5  -8  10      121.07      165.89     12.76 o
  -4  -8  10       40.52       38.86      5.73 o
  -3  -8  10       18.06       11.24      3.91 o
  -2  -8  10        1.92        6.09      2.98 o
  -1  -8  10        0.17        0.93      3.61 o
   0  -8  10       58.09       72.25      4.73 o
   1  -8  10       26.86       44.09      4.14 o
   2  -8  10        3.90       -4.88      2.93 o
   3  -8  10       98.41      100.08      9.23 o
   4  -8  10        2.13       -1.16      6.00 o
   5  -8  10       55.82       65.90      7.36 o
   6  -8  10        5.92       10.92      5.50 o
  -6  -7  10       43.03       48.01      5.55 o
  -5  -7  10       42.70       54.09      6.13 o
  -4  -7  10        0.02       -4.49      5.05 o
  -3  -7  10       92.65       99.27      6.03 o
  -2  -7  10       35.89       36.57      3.80 o
  -1  -7  10      128.42      104.22      5.15 o
   0  -7  10       52.37       60.10      6.50 o
   1  -7  10       44.56       60.84      4.26 o
   2  -7  10       10.10        4.62      2.57 o
   3  -7  10       87.89       63.26      6.73 o
   4  -7  10       25.67       21.42      5.65 o
   5  -7  10       18.51        7.07      5.33 o
   6  -7  10        3.12        8.13      5.03 o
  -7  -6  10        7.86        3.53      4.21 o
  -6  -6  10       17.30       37.64      4.86 o
  -5  -6  10       28.41       46.11      4.46 o
  -4  -6  10       12.11        4.94      3.12 o
  -3  -6  10       56.57       88.88      5.58 o
  -2  -6  10        5.23       -1.45      2.73 o
  -1  -6  10      195.40      161.38      5.18 o
   0  -6  10       70.03       66.65      3.58 o
   1  -6  10        0.11       -4.97      2.48 o
   2  -6  10        0.23       -3.41      2.20 o
   3  -6  10       12.07        5.55      3.69 o
   4  -6  10       72.83       83.21      8.79 o
   5  -6  10      136.22      134.62      8.50 o
   6  -6  10       84.80       98.84     14.74 o
  -7  -5  10        0.22        2.47      3.52 o
  -6  -5  10       12.41       19.86      4.23 o
  -5  -5  10       24.13       38.48      3.99 o
  -4  -5  10       57.69       45.09      3.29 o
  -3  -5  10      665.82      671.79     11.11 o
  -2  -5  10        6.02       -0.23      2.00 o
  -1  -5  10      198.92      188.57      4.99 o
   0  -5  10       60.59       68.52      3.11 o
   1  -5  10      473.47      511.35      8.68 o
   2  -5  10      230.00      236.66      5.59 o
   3  -5  10       47.09       55.25      3.09 o
   4  -5  10      176.75      174.61     17.68 o
   5  -5  10       97.53       68.87      7.96 o
   6  -5  10        7.10        2.99      4.48 o
   7  -5  10       59.43       74.58      7.17 o
  -7  -4  10        6.65        0.02      3.32 o
  -6  -4  10        2.47        2.31      3.03 o
  -5  -4  10        0.65        0.05      2.62 o
  -4  -4  10        0.10       -4.05      2.03 o
  -3  -4  10      121.08       98.93      3.99 o
  -2  -4  10      184.92      141.00      4.11 o
  -1  -4  10      149.91      183.60      5.23 o
   0  -4  10       36.82       44.06      2.34 o
   1  -4  10      197.31      192.13      4.39 o
   2  -4  10      712.61      713.31     11.10 o
   3  -4  10      313.95      324.28      6.83 o
   4  -4  10      152.53      167.19     15.97 o
   5  -4  10       67.06       51.90      6.09 o
   6  -4  10        0.55       -0.23      4.09 o
   7  -4  10       11.96       12.54      5.17 o
  -8  -3  10        0.27        4.17      3.42 o
  -7  -3  10      189.49      213.62      7.24 o
  -6  -3  10       18.27       19.81      3.38 o
  -5  -3  10        0.07       -1.12      2.53 o
  -4  -3  10        1.23       -3.39      1.69 o
  -3  -3  10       70.90       79.98      3.43 o
  -2  -3  10      273.16      230.74      4.98 o
  -1  -3  10       17.46       28.04      2.05 o
   0  -3  10       37.59       55.46      2.34 o
   1  -3  10      469.45      545.22      7.90 o
   2  -3  10      816.47      783.31     11.94 o
   3  -3  10      466.45      486.03      8.95 o
   4  -3  10      351.80      326.08     12.02 o
   5  -3  10       12.90        5.98      4.61 o
   6  -3  10       14.33        8.71      4.36 o
   7  -3  10       30.58       29.47      6.13 o
  -8  -2  10        7.86        4.23      3.31 o
  -7  -2  10       22.58       46.80      4.06 o
  -6  -2  10       28.84       30.23      3.47 o
  -5  -2  10       24.47       25.92      3.17 o
  -4  -2  10       28.39       36.16      3.03 o
  -3  -2  10       70.67       53.99      2.58 o
  -2  -2  10      481.10      430.50      7.72 o
  -1  -2  10       37.83       41.33      2.21 o
   0  -2  10       54.52       67.70      2.49 o
   1  -2  10      879.88      858.06     11.90 o
   2  -2  10      219.28      205.04      4.73 o
   3  -2  10      797.16      768.48     12.70 o
   4  -2  10      545.44      513.78     20.44 o
   5  -2  10       52.48       60.07      6.26 o
   6  -2  10       18.31       25.65      5.00 o
   7  -2  10        1.66       -0.95      4.37 o
  -8  -1  10        8.91        9.50      3.32 o
  -7  -1  10       29.80       35.35      3.63 o
  -6  -1  10       26.86       26.99      3.26 o
  -5  -1  10       84.44       69.22      4.05 o
  -4  -1  10      416.86      474.71      9.21 o
  -3  -1  10      189.14      173.48      3.91 o
  -2  -1  10       14.47        4.88      1.55 o
  -1  -1  10       27.85       33.27      2.11 o
   0  -1  10        2.26        0.29      1.39 o
   1  -1  10      755.53      702.26     10.22 o
   2  -1  10       42.95       46.80      2.96 o
   3  -1  10      122.88      117.04      4.46 o
   4  -1  10      193.47      164.09     11.65 o
   5  -1  10        3.53       -2.18      4.06 o
   6  -1  10       79.71      103.24      7.48 o
  -8   0  10       15.15       18.84      3.42 o
  -7   0  10       64.63       56.39      4.05 o
  -6   0  10        4.17        5.47      2.60 o
  -5   0  10      184.12      157.13      5.70 o
  -4   0  10      778.51      802.35     13.49 o
  -3   0  10      811.26      782.99     10.17 o
  -2   0  10      223.85      220.77      5.18 o
  -1   0  10      101.34      124.54      3.43 o
   0   0  10       26.10       18.13      1.73 o
   1   0  10      150.88      126.95      3.92 o
   2   0  10      130.22      132.68      4.51 o
   3   0  10      499.76      534.65      9.82 o
   4   0  10        2.87       -4.48      3.81 o
   5   0  10        4.84        0.57      4.13 o
   6   0  10      155.14      151.46      8.97 o
  -8   1  10       40.28       44.32      3.95 o
  -7   1  10        7.77       -0.15      2.73 o
  -6   1  10        8.96        6.59      3.50 o
  -5   1  10      331.06      324.44      9.12 o
  -4   1  10       37.60       40.83      4.23 o
  -3   1  10      336.91      303.62      5.97 o
  -2   1  10        2.12        0.22      1.48 o
  -1   1  10        8.71        2.96      1.62 o
   0   1  10      241.96      234.52      4.47 o
   1   1  10      143.92      157.50      4.19 o
   2   1  10        1.39       -4.07      2.04 o
   3   1  10      286.00      255.30      6.31 o
   4   1  10      342.56      346.91     12.77 o
   5   1  10       35.21       48.10      5.97 o
   6   1  10       42.34       48.81     10.75 o
  -8   2  10       36.13       31.20      3.67 o
  -7   2  10        7.19        2.34      3.22 o
  -6   2  10        9.35        3.98      3.01 o
  -5   2  10      318.79      336.73      9.39 o
  -4   2  10        8.10        6.18      2.60 o
  -3   2  10      455.70      494.25      8.99 o
  -2   2  10       32.44       22.88      1.93 o
  -1   2  10       24.64       35.74      2.54 o
   0   2  10      144.51      160.66      3.85 o
   1   2  10        0.11       -3.56      1.78 o
   2   2  10       12.69        9.23      2.82 o
   3   2  10       78.71       80.14      4.52 o
   4   2  10      152.96      169.18     13.36 o
   5   2  10       27.65       35.53      5.67 o
   6   2  10       46.30       48.02      6.36 o
  -8   3  10        7.95       10.09      3.75 o
  -7   3  10       11.06       11.98      3.48 o
  -6   3  10       15.02       18.48      3.48 o
  -5   3  10      240.04      292.85      9.17 o
  -4   3  10       29.00       40.27      8.73 o
  -3   3  10       73.39       76.18      4.41 o
  -2   3  10      172.49      167.73      4.43 o
  -1   3  10       75.85       62.38      3.23 o
   0   3  10      390.05      383.10      7.42 o
   1   3  10      181.43      192.63      5.21 o
   2   3  10      191.65      183.56      5.86 o
   3   3  10      226.88      195.86      6.65 o
   4   3  10      103.83      117.51      6.08 o
   5   3  10        8.06       10.49      8.04 o
  -8   4  10       77.15       81.01      8.36 o
  -7   4  10        1.31        2.06      3.50 o
  -6   4  10       11.23       22.45      3.92 o
  -5   4  10      102.91      116.16      6.37 o
  -4   4  10      443.39      435.06     12.06 o
  -3   4  10      245.65      238.80      6.69 o
  -2   4  10        5.89        8.66      2.63 o
  -1   4  10      187.34      218.12      6.19 o
   0   4  10      377.20      405.30      7.85 o
   1   4  10        7.42        2.22      2.61 o
   2   4  10        4.49       -0.40      2.55 o
   3   4  10        7.71       -0.48      3.18 o
   4   4  10       11.46       14.58      7.58 o
   5   4  10       13.33       13.88      5.03 o
  -8   5  10        4.30        1.06      4.14 o
  -7   5  10       51.04       56.36      5.88 o
  -6   5  10       22.16       29.82      4.95 o
  -5   5  10        0.07       -5.50      6.61 o
  -4   5  10      123.94      103.71      7.56 o
  -3   5  10       84.00       81.55      4.44 o
  -2   5  10      356.65      354.41      8.80 o
  -1   5  10        3.81        2.75      2.80 o
   0   5  10       32.53       21.38      3.23 o
   1   5  10        0.28       -3.75      3.04 o
   2   5  10       34.70       37.12      3.71 o
   3   5  10       15.39       18.63      4.89 o
   4   5  10        0.09       -6.72      4.10 o
  -7   6  10        8.60       10.53      4.62 o
  -6   6  10       43.36       59.30      6.07 o
  -5   6  10        0.19       -0.29      4.17 o
  -4   6  10        9.78        4.25      4.44 o
  -3   6  10        3.46       -1.36      3.71 o
  -2   6  10      158.38      147.22      6.03 o
  -1   6  10       62.32       42.35      3.89 o
   0   6  10       62.10       62.50      4.89 o
   1   6  10      150.48      145.26      9.30 o
   2   6  10      191.98      174.14      8.27 o
   3   6  10        0.43       -2.10      4.37 o
  -6   7  10        7.50       19.72      5.13 o
  -5   7  10       22.40       24.68      5.62 o
  -4   7  10       57.66       62.21     12.16 o
  -3   7  10       28.70       36.58      7.08 o
  -2   7  10      133.51      119.02      6.68 o
  -1   7  10        2.22       -3.16      3.66 o
   0   7  10        0.01       -6.45      3.23 o
   1   7  10        2.84       -5.94      3.52 o
   2   7  10      109.96       91.18      8.25 o
  -5   8  10        4.74       -1.12      4.99 o
  -4   8  10       74.91       63.89      7.19 o
  -3   8  10        9.85        2.84      3.68 o
  -2   8  10        0.63       -5.69      3.74 o
  -1   8  10       51.14       56.50      5.55 o
   0   8  10        3.29       -4.82      3.56 o
   1   8  10       16.87        7.77      4.07 o
  -3   9  10        2.49       -5.04      5.11 o
  -2   9  10        6.03        3.59      5.19 o
  -2 -10  11        5.00       -0.20      5.47 o
  -1 -10  11       35.03       58.17      9.71 o
   0 -10  11        0.13        0.05      4.36 o
   1 -10  11       19.18       15.30      6.73 o
   2 -10  11        7.78        3.85      6.20 o
   3 -10  11        4.81        3.62      8.36 o
  -4  -9  11        0.71       -1.56      6.58 o
  -3  -9  11        1.50        8.59      6.93 o
  -2  -9  11        0.09       -5.65      4.00 o
  -1  -9  11       93.92      102.15      6.77 o
   0  -9  11        0.61       -5.67      5.11 o
   1  -9  11       36.45       38.07      5.08 o
   2  -9  11       10.55        1.81      6.04 o
   3  -9  11       18.40        6.37      9.49 o
   4  -9  11        0.68       -7.83      8.36 o
  -5  -8  11        1.11       -0.61      4.72 o
  -4  -8  11       10.93        3.63      4.43 o
  -3  -8  11        0.55        2.42      4.19 o
  -2  -8  11       53.86       54.85      8.26 o
  -1  -8  11      117.66      112.29      6.86 o
   0  -8  11       33.79       28.80      4.70 o
   1  -8  11       66.50       76.39      8.44 o
   2  -8  11        2.42       -1.71      3.90 o
   3  -8  11       17.10        9.80      5.24 o
   4  -8  11       14.88       18.42      6.24 o
   5  -8  11        4.90        8.55      8.14 o
  -6  -7  11       35.19       33.64      5.25 o
  -5  -7  11        0.03       -1.90      4.56 o
  -4  -7  11        8.07        8.19      4.82 o
  -3  -7  11       50.04       47.54      5.39 o
  -2  -7  11        0.43       -2.58      2.70 o
  -1  -7  11        4.77        9.56      3.82 o
   0  -7  11      392.76      390.51     11.41 o
   1  -7  11       83.18       97.06      5.35 o
   2  -7  11       14.08       11.46      3.23 o
   3  -7  11       18.77       17.85      3.25 o
   4  -7  11       39.11       37.39      6.43 o
   5  -7  11      275.05      283.55     12.93 o
  -6  -6  11        0.36       -5.92      3.73 o
  -5  -6  11      139.01      171.01      7.86 o
  -4  -6  11      111.39       95.31      5.85 o
  -3  -6  11        9.19       11.40      3.63 o
  -2  -6  11       14.44       22.12      3.40 o
  -1  -6  11        3.84       -1.10      2.52 o
   0  -6  11      145.52      167.95      6.28 o
   1  -6  11       54.91       41.20      3.85 o
   2  -6  11       58.87       80.90      4.49 o
   3  -6  11      344.07      351.22      8.41 o
   4  -6  11      120.90      105.19      8.12 o
   5  -6  11       10.92       16.41      5.46 o
   6  -6  11        1.66        0.18      5.03 o
  -7  -5  11       34.47       49.45      4.91 o
  -6  -5  11       19.57       12.58      3.74 o
  -5  -5  11      140.87      185.84      7.12 o
  -4  -5  11        1.02        1.32      2.63 o
  -3  -5  11        2.94        2.73      2.96 o
  -2  -5  11      208.88      206.00      6.65 o
  -1  -5  11      104.52       95.68      4.27 o
   0  -5  11       86.34       83.14      4.45 o
   1  -5  11       21.19       16.66      3.08 o
   2  -5  11       24.60       32.37      3.03 o
   3  -5  11       96.55       92.46      4.72 o
   4  -5  11       13.22       16.11      5.46 o
   5  -5  11       77.23       66.98      6.99 o
   6  -5  11        4.45       -0.79      5.98 o
  -7  -4  11        4.86        5.00      3.53 o
  -6  -4  11       32.42       51.40      4.39 o
  -5  -4  11       21.28       17.63      3.45 o
  -4  -4  11       91.65       97.57      4.77 o
  -3  -4  11       71.46       54.46      3.41 o
  -2  -4  11      156.97      125.79      4.94 o
  -1  -4  11      225.32      176.88      8.79 o
   0  -4  11        1.52       -0.67      1.99 o
   1  -4  11        3.57       -1.83      2.62 o
   2  -4  11       22.62       26.57      2.68 o
   3  -4  11      449.15      418.19      8.28 o
   4  -4  11        1.42        1.73      4.72 o
   5  -4  11      117.99       82.51      7.20 o
   6  -4  11       47.22       50.27      6.86 o
  -7  -3  11        0.08       -4.26      3.19 o
  -6  -3  11      121.14      162.19      6.47 o
  -5  -3  11       23.19       25.57      3.37 o
  -4  -3  11        0.16       -2.73      1.82 o
  -3  -3  11      148.13      133.44      4.55 o
  -2  -3  11      146.56      137.56      4.14 o
  -1  -3  11      349.52      274.70      5.64 o
   0  -3  11        9.28        8.38      2.07 o
   1  -3  11        9.96       18.85      2.21 o
   2  -3  11        0.53       -0.58      2.08 o
   3  -3  11       20.35       27.97      2.76 o
   4  -3  11      157.03      185.18      9.64 o
   5  -3  11        3.65       -6.24      4.27 o
   6  -3  11       40.92       37.99      6.05 o
  -8  -2  11       30.37       34.06      4.24 o
  -7  -2  11        6.11        8.46      3.42 o
  -6  -2  11       20.33       26.99      3.57 o
  -5  -2  11        4.57        9.16      2.80 o
  -4  -2  11      128.87      132.77      4.81 o
  -3  -2  11      183.91      160.48      4.32 o
  -2  -2  11       78.05       96.89      4.72 o
  -1  -2  11      488.42      476.89      7.91 o
   0  -2  11      230.16      232.97      5.13 o
   1  -2  11        7.18       29.24      2.65 o
   2  -2  11      606.50      632.49     10.39 o
   3  -2  11       14.72       19.44      2.61 o
   4  -2  11       62.32       77.81      6.99 o
   5  -2  11       15.15       30.14      5.63 o
   6  -2  11       15.97        4.52      5.53 o
  -8  -1  11       58.32       64.71      5.80 o
  -7  -1  11       89.91       86.18      4.98 o
  -6  -1  11       27.66       38.51      3.76 o
  -5  -1  11       22.25       38.37      5.35 o
  -4  -1  11        1.11        3.20      2.39 o
  -3  -1  11      199.94      185.50      4.55 o
  -2  -1  11       51.80       47.35      3.01 o
  -1  -1  11      262.56      265.55      5.18 o
   0  -1  11        0.01       -1.57      1.56 o
   1  -1  11        1.98       13.04      2.32 o
   2  -1  11     3000.39     2995.56     38.72 o
   3  -1  11       74.00       69.12      3.55 o
   4  -1  11      189.56      172.29     13.66 o
   5  -1  11       52.83       40.35      5.90 o
   6  -1  11       16.25       14.49      5.10 o
  -8   0  11        1.74        3.13      3.31 o
  -7   0  11       31.32       40.01      3.99 o
  -6   0  11       95.56       85.19      4.73 o
  -5   0  11       12.46       17.23      2.90 o
  -4   0  11       16.64       24.55      2.77 o
  -3   0  11        3.30        3.83      1.84 o
  -2   0  11      309.89      307.91      6.49 o
  -1   0  11      245.33      236.48      4.86 o
   0   0  11       98.87      113.48      3.81 o
   1   0  11       14.63       35.63      2.78 o
   2   0  11      732.44      722.69     12.89 o
   3   0  11       83.06       94.15      4.32 o
   4   0  11      162.97      180.67     12.98 o
   5   0  11        0.53       -2.40      4.46 o
   6   0  11       39.24       44.29     12.73 o
  -8   1  11        4.01        5.13      3.32 o
  -7   1  11       37.74       50.31      4.12 o
  -6   1  11       46.20       39.36      3.73 o
  -5   1  11        5.35        5.24      2.90 o
  -4   1  11      139.88      160.25      8.28 o
  -3   1  11      125.93      115.12      4.38 o
  -2   1  11       37.99       28.11      2.46 o
  -1   1  11       72.53       74.90      3.44 o
   0   1  11        0.25       -3.69      1.85 o
   1   1  11       29.81       32.79      2.85 o
   2   1  11      392.18      354.26      8.11 o
   3   1  11       72.75       75.84      4.50 o
   4   1  11      120.00      132.00      8.73 o
   5   1  11       71.75       89.53      7.68 o
  -8   2  11        0.89       -3.11      3.16 o
  -7   2  11       40.90       47.44      4.69 o
  -6   2  11        6.19        5.39      4.02 o
  -5   2  11       19.28       19.18      3.55 o
  -4   2  11      774.67      872.56     22.84 o
  -3   2  11        4.73        0.88      2.34 o
  -2   2  11       26.51       18.43      2.95 o
  -1   2  11       75.63       58.74      3.25 o
   0   2  11        0.03       -0.84      2.02 o
   1   2  11      197.62      176.67      5.74 o
   2   2  11       50.42       56.32      3.82 o
   3   2  11        3.56        1.38      3.22 o
   4   2  11      105.01      100.83     17.73 o
   5   2  11       32.14       42.87      6.28 o
  -8   3  11       23.48       31.90      6.35 o
  -7   3  11       49.67       43.64      5.68 o
  -6   3  11       12.16        8.96      7.53 o
  -5   3  11      128.36      126.90      7.90 o
  -4   3  11     1316.99     1373.10     33.28 o
  -3   3  11        0.68       -2.59      4.35 o
  -2   3  11      341.59      335.43      6.90 o
  -1   3  11      191.50      207.17      6.11 o
   0   3  11      287.15      280.27      6.71 o
   1   3  11        5.84        0.67      2.66 o
   2   3  11        0.32       -2.00      2.62 o
   3   3  11       74.68       62.33      5.20 o
   4   3  11       12.24       16.70      5.31 o
   5   3  11       20.46       21.22      5.53 o
  -7   4  11       44.89       39.77      5.59 o
  -6   4  11        0.23       -2.41      3.87 o
  -5   4  11       31.46       30.35      5.26 o
  -4   4  11       29.58       36.87      5.57 o
  -3   4  11       42.31       50.94      3.81 o
  -2   4  11       54.75       48.51      3.66 o
  -1   4  11       79.31       80.29      4.32 o
   0   4  11      178.11      174.87      6.65 o
   1   4  11        1.22       -2.87      3.06 o
   2   4  11       13.86        0.19      3.26 o
   3   4  11        0.02       -4.57      3.23 o
   4   4  11        1.11       -3.65      4.29 o
  -7   5  11       12.94       13.78      5.01 o
  -6   5  11       40.20       32.68      5.39 o
  -5   5  11        1.11       -6.23      4.20 o
  -4   5  11        0.96       -3.08      4.35 o
  -3   5  11        0.30        1.47      3.30 o
  -2   5  11      158.33      167.30      6.35 o
  -1   5  11      372.73      370.98      8.67 o
   0   5  11      193.50      208.36      7.39 o
   1   5  11      135.08      121.48      6.66 o
   2   5  11       53.73       39.97      5.31 o
   3   5  11       14.91        2.86      4.69 o
  -6   6  11        0.42       -6.56      4.44 o
  -5   6  11       70.95       77.43      7.19 o
  -4   6  11       51.22       46.11      6.34 o
  -3   6  11       13.95       11.11      4.08 o
  -2   6  11       79.82       70.96      7.76 o
  -1   6  11        1.77        1.99      3.61 o
   0   6  11      204.94      215.73      7.82 o
   1   6  11        0.18       -6.47      3.24 o
   2   6  11       47.62       46.12      6.88 o
  -6   7  11       85.14      118.14      8.74 o
  -5   7  11       36.96       36.23      6.30 o
  -4   7  11       25.29       16.53      5.91 o
  -3   7  11       35.76       29.10      4.45 o
  -2   7  11        4.05       -2.14      3.93 o
  -1   7  11       13.71       11.82      4.38 o
   0   7  11       91.72      107.93      6.21 o
   1   7  11       14.33       10.68      4.27 o
  -4   8  11       87.49      104.68     14.82 o
  -3   8  11       41.44       35.82      4.79 o
  -2   8  11        0.45       -0.29      4.99 o
  -1   8  11        0.67       -7.02      5.21 o
  -1 -10  12        0.30        9.19      9.74 o
   0 -10  12        0.44       10.58      4.77 o
   1 -10  12       14.17       24.19      8.99 o
   2 -10  12        8.72       15.54     18.84 o
  -3  -9  12       69.99       71.33     10.25 o
  -2  -9  12        3.83        0.73      8.34 o
  -1  -9  12        7.31        8.94      4.67 o
   0  -9  12       90.57      121.71      7.74 o
   1  -9  12       10.02        4.48      7.23 o
   2  -9  12       22.12       30.24      5.37 o
   3  -9  12       29.20       35.64      7.73 o
  -4  -8  12       25.46       37.67      7.06 o
  -3  -8  12       69.25       65.00      9.90 o
  -2  -8  12        0.04        0.23      3.90 o
  -1  -8  12        2.24       -1.95      3.81 o
   0  -8  12        2.17       -2.54      3.65 o
   1  -8  12       87.33       74.47      5.96 o
   2  -8  12       22.37       11.09      5.32 o
   3  -8  12       27.60       11.90      6.41 o
   4  -8  12       23.62       19.70      7.41 o
  -5  -7  12       46.00       53.45      5.80 o
  -4  -7  12        9.20       13.25      4.88 o
  -3  -7  12       11.83        6.73      4.36 o
  -2  -7  12        2.74       -5.15      3.52 o
  -1  -7  12       55.50       58.44      8.02 o
   0  -7  12      166.41      166.99     10.18 o
   1  -7  12       56.80       51.38      4.41 o
   2  -7  12       35.21       34.73      8.43 o
   3  -7  12        0.17       -2.54      5.41 o
   4  -7  12       12.13       13.75      5.82 o
   5  -7  12       19.31       13.96      6.24 o
  -6  -6  12        7.18        4.54      4.37 o
  -5  -6  12       10.51        7.70      4.11 o
  -4  -6  12       24.96       22.02      5.00 o
  -3  -6  12       11.66       20.00      4.21 o
  -2  -6  12       20.63       31.11      3.68 o
  -1  -6  12      203.83      174.01      7.73 o
   0  -6  12       63.83       81.83      4.96 o
   1  -6  12      183.42      199.61      6.89 o
   2  -6  12       12.02       13.32      4.13 o
   3  -6  12       24.54       38.29      3.66 o
   4  -6  12        3.37       -3.39      5.07 o
   5  -6  12       24.36       33.68      6.52 o
  -6  -5  12       64.31       46.55      5.41 o
  -5  -5  12        0.54       -3.59      3.53 o
  -4  -5  12        0.93       -5.16      2.85 o
  -3  -5  12      162.31      138.85      9.51 o
  -2  -5  12       12.34       11.42      3.06 o
  -1  -5  12       66.88       56.98      4.06 o
   0  -5  12       56.27       58.10      4.32 o
   1  -5  12      174.70      196.81      7.24 o
   2  -5  12       10.57       15.89      3.15 o
   3  -5  12       87.06       78.36      4.65 o
   4  -5  12       23.12       24.82      5.80 o
   5  -5  12       88.96      104.49     11.65 o
  -7  -4  12       45.00       43.83      5.10 o
  -6  -4  12       13.63       14.48      3.88 o
  -5  -4  12       16.86       14.19      3.75 o
  -4  -4  12        0.26        0.25      2.27 o
  -3  -4  12       47.84       53.01      4.64 o
  -2  -4  12       70.84       47.88      3.87 o
  -1  -4  12       30.17       41.53      3.63 o
   0  -4  12        1.13       -0.52      2.26 o
   1  -4  12      151.66      140.23      5.22 o
   2  -4  12       27.03       40.79      3.72 o
   3  -4  12      456.32      478.99     10.50 o
   4  -4  12      140.67      158.51      9.46 o
   5  -4  12       62.60       74.10      7.55 o
  -7  -3  12       77.12       78.93      5.32 o
  -6  -3  12       36.26       50.48      4.51 o
  -5  -3  12       97.28      128.68      5.93 o
  -4  -3  12        9.89        7.58      2.37 o
  -3  -3  12       32.49       37.07      3.25 o
  -2  -3  12      134.42      146.15      5.74 o
  -1  -3  12        3.41       -0.71      2.17 o
   0  -3  12        4.55        4.47      2.18 o
   1  -3  12      279.98      264.89      6.84 o
   2  -3  12      385.06      412.73      9.74 o
   3  -3  12       99.40       86.30      4.80 o
   4  -3  12       80.63       75.29      7.34 o
   5  -3  12      107.97       99.92      8.09 o
  -7  -2  12       75.88       88.17      5.33 o
  -6  -2  12       22.89       25.61      3.84 o
  -5  -2  12       21.84       24.91      3.54 o
  -4  -2  12       37.77       39.67      2.93 o
  -3  -2  12       31.79       31.07      2.71 o
  -2  -2  12       31.86       26.87      3.04 o
  -1  -2  12      278.80      258.39      6.47 o
   0  -2  12        0.35        0.93      2.01 o
   1  -2  12      230.99      201.11      7.04 o
   2  -2  12      372.92      350.14      8.05 o
   3  -2  12       68.15       67.41      4.27 o
   4  -2  12      235.86      221.37     10.96 o
   5  -2  12        6.51       -0.52      4.98 o
  -7  -1  12        5.44        4.37      3.35 o
  -6  -1  12        1.96        2.15      3.00 o
  -5  -1  12       96.35       87.70      6.05 o
  -4  -1  12      163.06      190.74      6.34 o
  -3  -1  12        8.84        7.84      2.14 o
  -2  -1  12      105.57       88.30      3.64 o
  -1  -1  12       79.19       65.19      3.39 o
   0  -1  12      100.99      106.83      4.12 o
   1  -1  12       43.69       68.09      5.72 o
   2  -1  12      268.02      291.16      8.48 o
   3  -1  12        9.06        7.15      3.61 o
   4  -1  12      119.57       93.27      8.02 o
   5  -1  12       66.49       64.96     14.94 o
  -7   0  12        7.71        8.59      3.47 o
  -6   0  12        3.39       -3.05      2.86 o
  -5   0  12        1.71       -0.78      2.68 o
  -4   0  12        0.04       -1.05      2.52 o
  -3   0  12      220.05      195.04      5.72 o
  -2   0  12      245.46      240.30      6.51 o
  -1   0  12      290.04      272.80      6.78 o
   0   0  12       79.45       81.72      3.69 o
   1   0  12       68.33       94.77      4.57 o
   2   0  12        3.08       10.22      2.92 o
   3   0  12       60.82       60.37      5.03 o
   4   0  12       61.48       66.08     15.32 o
   5   0  12        5.96        7.91      9.95 o
  -7   1  12        0.58       -4.82      3.08 o
  -6   1  12        0.00       -5.60      2.80 o
  -5   1  12      209.43      213.73      8.21 o
  -4   1  12       97.42       98.95      9.67 o
  -3   1  12       85.37       82.00      4.38 o
  -2   1  12       79.66       73.41      3.98 o
  -1   1  12      353.21      371.98     10.85 o
   0   1  12       13.23       10.05      2.45 o
   1   1  12      177.26      156.71      5.65 o
   2   1  12      488.82      519.07     11.73 o
   3   1  12        9.26        3.00      3.52 o
   4   1  12       33.17       34.65      6.14 o
   5   1  12        3.52       13.76     10.40 o
  -7   2  12        1.97       -4.15      4.06 o
  -6   2  12       20.39       26.12      5.10 o
  -5   2  12      105.56      135.38      8.24 o
  -4   2  12        1.43        1.40      3.93 o
  -3   2  12        3.78        5.20      2.56 o
  -2   2  12       31.89       24.40      3.11 o
  -1   2  12       43.43       44.69      3.54 o
   0   2  12      493.73      472.82      9.73 o
   1   2  12      216.56      195.94      6.25 o
   2   2  12      312.56      320.23     10.25 o
   3   2  12       84.60       65.84      5.33 o
   4   2  12       13.44        5.08      5.26 o
  -7   3  12       29.47       32.55      6.61 o
  -6   3  12       66.13       71.32     10.62 o
  -5   3  12       84.15       77.70     11.80 o
  -4   3  12       65.94       83.62      6.82 o
  -3   3  12       32.42       35.17      4.28 o
  -2   3  12      114.34      135.16      5.89 o
  -1   3  12      120.43      140.86      5.45 o
   0   3  12      116.06      135.23      6.32 o
   1   3  12        2.25        3.04      3.39 o
   2   3  12      634.16      624.51     13.63 o
   3   3  12        3.30        3.86      3.65 o
   4   3  12       38.60       42.95      6.65 o
  -7   4  12       19.23       23.23      5.36 o
  -6   4  12       14.62        3.09      4.58 o
  -5   4  12       63.93       67.61      6.76 o
  -4   4  12       38.84       59.12      8.97 o
  -3   4  12       58.84       68.68      6.44 o
  -2   4  12        0.79       -5.66      2.83 o
  -1   4  12        0.09       -1.98      2.69 o
   0   4  12       38.77       40.72      4.76 o
   1   4  12       62.55       60.27      4.96 o
   2   4  12       87.87       94.23     11.51 o
   3   4  12        1.85       -0.85      4.77 o
  -6   5  12       23.57       15.37      5.37 o
  -5   5  12        4.80        9.72      5.00 o
  -4   5  12      328.71      403.15     14.49 o
  -3   5  12       25.78       36.24      4.39 o
  -2   5  12      146.76      151.34      6.41 o
  -1   5  12        1.30       -3.25      3.35 o
   0   5  12      127.72      112.06      6.47 o
   1   5  12        2.88       -4.25      3.65 o
   2   5  12       77.42       73.37     10.77 o
  -6   6  12       46.62       41.87      6.50 o
  -5   6  12        0.84        7.71      5.14 o
  -4   6  12      138.75      164.84     12.43 o
  -3   6  12       46.77       44.87      4.86 o
  -2   6  12       15.56        9.64      4.29 o
  -1   6  12        1.25       -1.83      4.14 o
   0   6  12       37.03       23.38      4.49 o
   1   6  12       79.37       78.95      5.82 o
  -4   7  12       77.93       91.10      8.17 o
  -3   7  12       20.99       12.04      4.27 o
  -2   7  12       12.84        6.57      5.48 o
  -1   7  12       16.42        7.18      5.94 o
   0   7  12       52.53       53.02      5.32 o
  -2  -9  13        0.66       -7.63      6.13 o
  -1  -9  13        0.87        2.22      4.55 o
   0  -9  13        6.87       14.81      4.97 o
   1  -9  13        4.13       -7.54     14.04 o
   2  -9  13       15.94       12.98      6.75 o
  -3  -8  13       17.95       31.19      8.59 o
  -2  -8  13        6.10       12.77      5.95 o
  -1  -8  13        0.52       -4.06      3.94 o
   0  -8  13        3.22       -0.56      4.06 o
   1  -8  13        5.49        0.56      5.73 o
   2  -8  13        0.59       -3.44      7.86 o
   3  -8  13       70.11       50.72      7.96 o
  -4  -7  13      181.67      231.28     11.27 o
  -3  -7  13       30.13       48.32      9.09 o
  -2  -7  13        6.58       12.95      4.33 o
  -1  -7  13        2.31        0.52      4.02 o
   0  -7  13      147.32      161.42      7.98 o
   1  -7  13        0.35       -0.27      3.53 o
   2  -7  13        3.37        7.73      5.13 o
   3  -7  13       32.19       36.58      7.24 o
   4  -7  13       46.07       23.53      6.97 o
  -5  -6  13        1.50        6.70      4.31 o
  -4  -6  13        1.72       -2.36      4.26 o
  -3  -6  13       86.59       81.99      6.93 o
  -2  -6  13        2.30        0.06      3.87 o
  -1  -6  13       47.50       56.35      5.42 o
   0  -6  13       78.97       78.36      5.90 o
   1  -6  13        8.81       -5.55      2.78 o
   2  -6  13        7.83        6.02      4.09 o
   3  -6  13       29.44       23.88      5.99 o
   4  -6  13        1.88       -5.48      5.38 o
  -6  -5  13        1.65        0.29      4.19 o
  -5  -5  13        2.66        1.26      3.85 o
  -4  -5  13       25.14       10.52      4.71 o
  -3  -5  13       55.48       48.42      4.97 o
  -2  -5  13       10.86       14.16      3.21 o
  -1  -5  13        3.92        1.29      3.54 o
   0  -5  13      286.71      261.01      9.48 o
   1  -5  13       53.75       40.68      4.07 o
   2  -5  13        9.18        6.74      3.94 o
   3  -5  13      126.01      114.53      6.62 o
   4  -5  13        0.06       -2.72      5.24 o
   5  -5  13       13.17        6.35      5.79 o
  -6  -4  13        3.59        1.38      4.14 o
  -5  -4  13        2.09       -1.33      3.62 o
  -4  -4  13       57.52       52.50      4.42 o
  -3  -4  13      111.82      121.09      8.74 o
  -2  -4  13        1.88       -0.92      3.16 o
  -1  -4  13       16.92        6.43      2.97 o
   0  -4  13      204.06      221.72     10.17 o
   1  -4  13      272.11      284.21      7.44 o
   2  -4  13       28.67       22.95      3.48 o
   3  -4  13      114.10      136.16      6.94 o
   4  -4  13        0.77       -2.54      5.95 o
   5  -4  13        9.52       15.35      5.87 o
  -6  -3  13       53.35       43.73      5.04 o
  -5  -3  13        0.45       -0.27      3.41 o
  -4  -3  13        0.04       -3.20      2.41 o
  -3  -3  13        1.30       -3.24      3.06 o
  -2  -3  13       22.48       28.61      4.20 o
  -1  -3  13       38.37       26.38      3.43 o
   0  -3  13      209.05      235.30      7.40 o
   1  -3  13      244.32      268.76      7.18 o
   2  -3  13       15.27       17.60      3.33 o
   3  -3  13       21.01       21.00      4.43 o
   4  -3  13       84.67       99.60      8.43 o
   5  -3  13       21.35       18.89      5.93 o
  -7  -2  13       12.42        7.61      3.78 o
  -6  -2  13      109.59      121.50      6.12 o
  -5  -2  13        5.21        6.08      3.85 o
  -4  -2  13        6.32        9.13      3.56 o
  -3  -2  13        9.53        8.07      2.79 o
  -2  -2  13      127.26      124.52      5.54 o
  -1  -2  13       36.31       43.46      3.80 o
   0  -2  13      168.29      167.02      5.87 o
   1  -2  13       33.30       28.10      3.44 o
   2  -2  13       12.93        8.66      3.18 o
   3  -2  13       19.86       18.48      4.32 o
   4  -2  13       72.11       86.33      8.12 o
   5  -2  13        2.17       -9.39      4.97 o
  -7  -1  13        5.92        0.74      3.42 o
  -6  -1  13       89.71      123.49      7.13 o
  -5  -1  13       43.27       55.69      4.36 o
  -4  -1  13        1.95       -0.28      3.84 o
  -3  -1  13        5.89       -0.33      3.59 o
  -2  -1  13       18.20        6.53      2.95 o
  -1  -1  13        2.63        3.40      2.52 o
   0  -1  13      104.67       98.36      4.68 o
   1  -1  13       58.42       64.00      4.14 o
   2  -1  13       80.57       99.56      5.38 o
   3  -1  13       66.22       49.13      5.08 o
   4  -1  13      240.11      235.87     18.31 o
   5  -1  13       23.36       30.38      6.48 o
  -7   0  13        8.25        6.92      4.20 o
  -6   0  13       39.43       44.43      5.29 o
  -5   0  13       14.46       20.81      4.46 o
  -4   0  13       67.96       76.36      5.55 o
  -3   0  13        0.35        1.72      3.14 o
  -2   0  13       25.40       29.21      3.53 o
  -1   0  13       99.51       95.20      4.60 o
   0   0  13       22.19       18.00      3.59 o
   1   0  13       50.26       50.78      3.89 o
   2   0  13      400.53      394.94     10.09 o
   3   0  13       14.54        9.42      4.04 o
   4   0  13      135.83      137.93      9.63 o
  -7   1  13        2.94        2.35      4.08 o
  -6   1  13       36.41       31.41      5.01 o
  -5   1  13       17.96       20.17      4.38 o
  -4   1  13       93.39      100.03      8.76 o
  -3   1  13        2.22        2.33      3.27 o
  -2   1  13       30.18       26.78      4.06 o
  -1   1  13       75.34       74.38      4.18 o
   0   1  13      115.96      113.43      5.81 o
   1   1  13        0.69       -2.07      3.18 o
   2   1  13       28.00       28.94      3.82 o
   3   1  13      105.25      113.64      9.86 o
   4   1  13       91.65       80.69      8.50 o
  -7   2  13        2.83        5.99      4.21 o
  -6   2  13       76.58       70.21      7.00 o
  -5   2  13      125.25      152.79     10.05 o
  -4   2  13        4.42       -0.73      4.22 o
  -3   2  13       14.52       13.66      4.55 o
  -2   2  13      359.33      364.75      9.37 o
  -1   2  13        0.05        2.02      2.74 o
   0   2  13        2.28       -0.20      3.20 o
   1   2  13       31.52       19.79      3.90 o
   2   2  13        3.25       -0.15      3.77 o
   3   2  13       82.48       74.54      5.92 o
  -6   3  13        2.11       -5.54      4.65 o
  -5   3  13       10.88       -4.93      4.59 o
  -4   3  13       38.26       27.55      5.42 o
  -3   3  13        4.78        7.80      4.48 o
  -2   3  13       95.08      107.34      5.66 o
  -1   3  13       18.38       25.94      5.26 o
   0   3  13       29.32       32.64      4.42 o
   1   3  13       21.03       35.18      5.70 o
   2   3  13        0.14       -1.44      7.16 o
   3   3  13        3.95       -3.89      4.78 o
  -6   4  13        3.83       -2.73      5.98 o
  -5   4  13       79.84       92.52      7.67 o
  -4   4  13       24.84       14.15      5.12 o
  -3   4  13        9.79       10.36      4.74 o
  -2   4  13      121.31      127.62      6.21 o
  -1   4  13       15.59        6.83      4.79 o
   0   4  13      412.81      405.19     10.85 o
   1   4  13      127.63      132.06      6.70 o
   2   4  13       79.50       78.08      7.88 o
  -5   5  13        6.01        4.95      5.17 o
  -4   5  13        4.36        7.66      5.11 o
  -3   5  13       55.39       58.30      5.17 o
  -2   5  13       62.72       59.92      7.36 o
  -1   5  13        0.07        0.59      4.14 o
   0   5  13       87.04       82.86      7.10 o
   1   5  13      134.21      120.52      8.11 o
  -4   6  13        0.21        2.51      6.20 o
  -3   6  13        9.63        8.26      4.07 o
  -2   6  13        0.19       -5.83      5.90 o
  -1   6  13        9.15        8.19      5.90 o
   0   6  13      117.53      120.59      6.71 o
  -2  -8  14        0.08        0.90      6.48 o
  -1  -8  14       95.44      122.70     12.09 o
   0  -8  14        0.04       -0.09      4.28 o
   1  -8  14       15.99       33.43      7.04 o
   2  -8  14      152.31      197.08     11.48 o
  -3  -7  14        0.02        4.42      7.08 o
  -2  -7  14        6.91        3.81      5.50 o
  -1  -7  14       83.30      110.09      7.30 o
   0  -7  14        0.15        3.04      4.17 o
   1  -7  14        7.87       22.66      6.39 o
   2  -7  14       74.18      112.06      9.23 o
   3  -7  14       53.64       62.64      8.56 o
  -4  -6  14        0.37       -5.61      4.66 o
  -3  -6  14        0.66       -1.71      6.48 o
  -2  -6  14        2.95       -3.59      4.58 o
  -1  -6  14        3.01       -0.46      3.93 o
   0  -6  14       27.20       26.61      6.98 o
   1  -6  14        6.92       10.19      4.11 o
   2  -6  14      186.69      203.29     19.79 o
   3  -6  14       80.82       95.17      6.80 o
  -5  -5  14        5.01       -3.78      3.83 o
  -4  -5  14      156.82      205.83     10.60 o
  -3  -5  14        0.18       -4.77      4.12 o
  -2  -5  14        1.26       -1.09     15.04 o
  -1  -5  14        4.05       14.12      4.25 o
   0  -5  14        7.93        3.07      3.91 o
   1  -5  14       20.99       32.48      4.80 o
   2  -5  14       46.91       60.67      5.89 o
   3  -5  14      341.01      328.74     10.74 o
   4  -5  14        0.00      -10.58      5.29 o
  -5  -4  14       31.44       27.30      4.76 o
  -4  -4  14       92.96      131.22      7.19 o
  -3  -4  14        0.72        3.55      4.06 o
  -2  -4  14        6.18        1.06      3.15 o
  -1  -4  14      134.94      138.49      7.46 o
   0  -4  14       65.36       61.82      5.65 o
   1  -4  14       42.94       51.46      5.19 o
   2  -4  14        5.68        8.99      4.28 o
   3  -4  14        9.58       12.52      4.76 o
   4  -4  14       12.80        2.16      6.93 o
  -6  -3  14        0.66       -5.68      3.72 o
  -5  -3  14        0.24        2.24      3.78 o
  -4  -3  14       87.09       88.27      5.91 o
  -3  -3  14       61.02       39.79      5.59 o
  -2  -3  14       13.00       21.36      3.51 o
  -1  -3  14        2.78        3.80      3.82 o
   0  -3  14      190.88      183.13      8.26 o
   1  -3  14      182.56      202.54      7.42 o
   2  -3  14       26.52       26.60      4.72 o
   3  -3  14      233.61      218.93     11.38 o
   4  -3  14        3.39        0.71      5.60 o
  -6  -2  14        0.72       -4.09      4.65 o
  -5  -2  14        5.79        3.52      4.66 o
  -4  -2  14        2.00       -6.57      4.45 o
  -3  -2  14      136.88      126.74      8.30 o
  -2  -2  14       27.39       28.80      3.69 o
  -1  -2  14        2.62        5.58      3.81 o
   0  -2  14      100.99      100.37      5.77 o
   1  -2  14       35.87       33.59      4.22 o
   2  -2  14       13.26        6.33      4.14 o
   3  -2  14       39.50       36.19      5.19 o
   4  -2  14       30.11       24.50      6.47 o
  -6  -1  14        0.89       -3.31      4.83 o
  -5  -1  14        0.38        1.15      4.50 o
  -4  -1  14       17.99       13.25      6.73 o
  -3  -1  14       96.12       98.77      7.48 o
  -2  -1  14       10.07        6.95      3.46 o
  -1  -1  14       72.04       56.27      4.52 o
   0  -1  14      123.86      137.84      6.52 o
   1  -1  14       10.27       12.49      3.65 o
   2  -1  14       13.37        6.60      3.94 o
   3  -1  14       52.73       62.14      5.83 o
   4  -1  14        1.28       -1.82      5.52 o
  -6   0  14      105.77       87.39      7.79 o
  -5   0  14       78.54      104.23      7.96 o
  -4   0  14        0.20       -7.63      4.08 o
  -3   0  14      103.45      113.93     12.83 o
  -2   0  14        0.70       -0.28      3.31 o
  -1   0  14       57.60       47.21      4.46 o
   0   0  14      175.45      192.80      7.40 o
   1   0  14        0.02       -4.86      3.32 o
   2   0  14       31.00       32.51      8.89 o
   3   0  14       99.82       96.31     10.06 o
  -6   1  14      150.52      198.46     10.44 o
  -5   1  14       64.64       62.96      6.99 o
  -4   1  14        0.14       -5.73      4.67 o
  -3   1  14        5.66        8.15      4.53 o
  -2   1  14       42.43       49.01      5.01 o
  -1   1  14       45.74       40.35      4.39 o
   0   1  14       41.81       52.63      4.72 o
   1   1  14        0.62        1.05      3.48 o
   2   1  14        4.83        3.90      5.45 o
   3   1  14       18.06       14.75      5.54 o
  -6   2  14        9.37        8.46      9.92 o
  -5   2  14       13.18       12.24      5.29 o
  -4   2  14       14.22        7.45      4.88 o
  -3   2  14        4.36       -1.22      4.45 o
  -2   2  14      116.73      118.73      5.97 o
  -1   2  14        0.27       -2.12      3.33 o
   0   2  14      147.81      144.58      6.77 o
   1   2  14        5.02        3.46      3.70 o
   2   2  14      150.60      159.90     24.19 o
  -5   3  14        2.68       -1.97      5.85 o
  -4   3  14       13.87       15.31      5.34 o
  -3   3  14       52.99       61.18     13.54 o
  -2   3  14       20.87       20.96      5.61 o
  -1   3  14        0.08       -0.96      3.57 o
   0   3  14      334.43      317.63      9.72 o
   1   3  14        1.32       -1.88      4.58 o
   2   3  14        3.48       -3.27      5.27 o
  -5   4  14       26.16       27.32      6.14 o
  -4   4  14       37.90       47.54      6.62 o
  -3   4  14       24.44       20.83      6.25 o
  -2   4  14      206.95      215.93     10.81 o
  -1   4  14       27.08       35.21      5.40 o
   0   4  14       82.70       86.79      5.91 o
   1   4  14        7.32        3.64      4.05 o
  -4   5  14        7.87        2.86      5.36 o
  -3   5  14        1.15       -4.12      4.78 o
  -2   5  14       20.48       16.27      5.95 o
  -1   5  14       24.44       22.97      6.50 o
  -2  -7  15       96.11       91.12     11.35 o
  -1  -7  15       20.66       12.23      8.08 o
   0  -7  15        3.93        5.52      8.09 o
   1  -7  15        8.92       14.63      8.44 o
  -3  -6  15        7.17        3.42      7.33 o
  -2  -6  15       76.90       84.71      8.34 o
  -1  -6  15       47.09       61.85      7.71 o
   0  -6  15        9.20        2.75      4.09 o
   1  -6  15        8.31       20.96      7.94 o
   2  -6  15      147.20      148.65     10.18 o
  -4  -5  15        1.29       -3.22      4.02 o
  -3  -5  15       11.56       21.95      7.99 o
  -2  -5  15       22.25       38.46      6.90 o
  -1  -5  15      119.62      142.19      9.77 o
   0  -5  15       75.95       51.65      5.62 o
   1  -5  15      201.88      283.65     13.68 o
   2  -5  15        3.38       -0.93      6.38 o
  -5  -4  15        6.85        2.17      4.12 o
  -4  -4  15       11.39        6.75      5.36 o
  -3  -4  15        0.14       -0.60      6.73 o
  -2  -4  15       56.17       65.25      7.40 o
  -1  -4  15       80.90       94.88      7.97 o
   0  -4  15       22.06       15.25      4.45 o
   1  -4  15       96.17      120.94      7.45 o
   2  -4  15      312.47      343.14     14.47 o
   3  -4  15        0.01       -3.94      5.03 o
  -5  -3  15       21.28       29.93      9.47 o
  -4  -3  15        3.38        0.55      4.87 o
  -3  -3  15        4.65       -2.27      4.12 o
  -2  -3  15        4.90        0.31      5.02 o
  -1  -3  15       47.57       43.93      5.41 o
   0  -3  15      117.71      105.16      6.97 o
   1  -3  15       54.65       69.69      6.94 o
   2  -3  15      154.03      169.35     10.37 o
   3  -3  15       77.20      102.26      8.45 o
  -5  -2  15        2.12       -1.93      4.93 o
  -4  -2  15      107.82      123.20     13.03 o
  -3  -2  15       10.35        9.09      4.61 o
  -2  -2  15        4.54        8.94      5.30 o
  -1  -2  15       26.77       26.45      6.55 o
   0  -2  15       12.43       11.75      3.92 o
   1  -2  15        7.79       -3.48      3.79 o
   2  -2  15       57.81       47.46      7.25 o
   3  -2  15        5.91       12.41      5.59 o
  -5  -1  15       37.59       29.90      6.24 o
  -4  -1  15       92.76      111.62      8.56 o
  -3  -1  15        2.17        1.89      4.28 o
  -2  -1  15       39.58       55.52      6.89 o
  -1  -1  15        0.76       -5.01      3.69 o
   0  -1  15        0.01       -6.71      3.36 o
   1  -1  15       83.54       88.23      6.51 o
   2  -1  15       40.06       27.45      6.54 o
   3  -1  15       10.17       11.27      5.69 o
  -5   0  15        1.41       -2.33      4.88 o
  -4   0  15       56.42       38.63      6.37 o
  -3   0  15        9.25       -4.83      4.04 o
  -2   0  15       73.67       89.96     11.93 o
  -1   0  15       87.84       93.65      5.75 o
   0   0  15        1.81       -3.00      3.51 o
   1   0  15        3.88       -0.53      4.00 o
   2   0  15       29.04       28.83      6.63 o
  -5   1  15        6.47        7.71      5.24 o
  -4   1  15       66.89       80.89      7.58 o
  -3   1  15        0.54        9.46      5.00 o
  -2   1  15      120.95      124.02     12.81 o
  -1   1  15       11.84        2.29      3.72 o
   0   1  15       88.25       93.66      5.89 o
   1   1  15       61.84       64.45      6.00 o
   2   1  15        1.13       -5.30      5.18 o
  -5   2  15        8.76       11.37      5.80 o
  -4   2  15        0.20       -8.97      4.48 o
  -3   2  15       58.91       70.01     17.96 o
  -2   2  15       32.65       26.86      6.81 o
  -1   2  15       11.03        4.54      4.62 o
   0   2  15      164.32      195.81     11.62 o
   1   2  15        3.99        3.58      4.61 o
  -4   3  15        0.10       -2.05      4.89 o
  -3   3  15       10.63        3.98      5.13 o
  -2   3  15        2.39        2.80     11.78 o
  -1   3  15       60.74       60.01      6.28 o
   0   3  15       99.02      122.33      7.72 o
  -2   4  15       21.07       13.84      5.98 o
  -2  -5  16       65.59       50.43     10.10 o
  -1  -5  16       19.19       29.83      5.44 o
   0  -5  16       35.81       58.69      6.21 o
  -3  -4  16        8.50        8.79      7.74 o
  -2  -4  16      123.09      128.99     12.96 o
  -1  -4  16       27.72       27.53      5.46 o
   0  -4  16       13.91        3.44      4.51 o
   1  -4  16       12.63       26.82      6.75 o
  -4  -3  16        0.59       -8.83      4.41 o
  -3  -3  16        0.06       -9.24      6.68 o
  -2  -3  16       64.79       93.88     11.60 o
  -1  -3  16        2.46        0.21      4.44 o
   0  -3  16       39.98       22.78      5.05 o
   1  -3  16       37.17       46.66      7.53 o
  -4  -2  16        0.03       -0.30      5.03 o
  -3  -2  16        0.65       -1.61      6.88 o
  -2  -2  16      154.29      166.91     14.42 o
  -1  -2  16       31.34       50.48      5.87 o
   0  -2  16       19.18       11.99      4.12 o
   1  -2  16      154.48      167.06     10.79 o
  -4  -1  16        0.03        4.63      5.14 o
  -3  -1  16        0.37       -4.67      6.58 o
  -2  -1  16       54.40       50.03      9.79 o
  -1  -1  16       17.66       17.36      5.07 o
   0  -1  16        1.40       -4.24      3.61 o
   1  -1  16        1.75      -15.60     10.42 o
  -4   0  16       10.06       12.97      5.60 o
  -3   0  16       43.39       30.69      8.94 o
  -2   0  16        2.25        4.52      7.03 o
  -1   0  16       32.47       30.23      4.68 o
   0   0  16        3.60       -0.45      4.49 o
   1   0  16       21.48       12.93     13.34 o
  -3   1  16        9.64        8.09      7.79 o
  -2   1  16       16.19       12.76      8.09 o
  -1   1  16        0.90       -4.99      4.35 o
   0   1  16        0.17       -3.94      3.80 o
  -2   2  16       14.06        8.84      8.24 o
 
